# Supplementary material for: The assassin bug Pristhesancus plagipennis produces two distinct venoms in separate gland lumens
Source: Nat Commun. 2018 Feb 22;9:755. doi: 10.1038/s41467-018-03091-5 (PMC5823883; doi:10.1038/s41467-018-03091-5)
Supplement: Supplementary file 6 — Supplementary Data 3 [file 41467_2018_3091_MOESM6_ESM.xlsx]

## Sheet: A, Proteins in harass. venom
GenBank Name	ProteinPilot Rank (N)	ProteinPilot Unused	ProteinPilot Total	%Cov	%Cov (50)	%Cov (95)	Contig name	Contig (+ strand)	Contig length	Peptides (95%)	GenBank Name	Amino acid sequence	SignalP D-score	Predicted mature amino acid sequence	Length	HMMER1	HMMER2	HMMER3	BLAST against UniProt UniRef90 database	BLAST against UniProt PI	BLAST against venom proteome obtained by electrostimulation	PI for BLAST against electrostimulation venom	BLAST against secretome	PI for BLAST against secretome	Group	New in this study?	Signal peptide?	Stop codon?	Complete?	Status	Expression in MGP (FPKM)	Expression in MGA (FPKM)	Expression in AG (FPKM)
Venom_hemolysin-like_protein_1	1	462.64	462.64	95	95	95	Pp1_contig0027803	ATCAGGTTGAACATTGTCAGAGTTGTGTCACTTATCAGTGTTCAAGATTTGTAATCTTAATAGATCGCATCATCATGCATTTCAAAGTCATACTACTAGCAGTAGCTTTGTTTCAAGCAAGCCTAGCGCATCCATTGGCTGACGGTGAAACTAACACAGTCACTCAACCATCACAAGTTACTTCAGGCACACAAACCACAGACCAATCCACACAGACCGACACCAGTAAAGGTTTATTAGCAAAAGGCACTGAAAAAATTAATAGTTTAATTAAGGGAAATGCCGAGATTGCAAAAGGTGTTGTTGGTATTGCCGGAACTGGTACTGATTACGGTGCAAAGATTACCATTCAAGCTGGTAAACTAGGTACAGGACTTGGTAATGCAGCTCTTCAAGGTA…	846	423	Venom_hemolysin-like_protein_1	MHFKVILLAVALFQASLAHPLADGETNTVTQPSQVTSGTQTTDQSTQTDTSKGLLAKGTEKINSLIKGNAEIAKGVVGIAGTGTDYGAKITIQAGKLGTGLGNAALQGSIGLGQMGLQAGANLANEGLKVADQFGELLPGPLKQGVQTVTSIGKKGVETAEKIGQSVLGKVSDIGGKAFGWVNNKIEGVTSAVNNAVNKGTSSLQKGIDKGADKITTSIDNTLDTINNIVGKIGQNPVVQ	0.9	HPLADGETNTVTQPSQVTSGTQTTDQSTQTDTSKGLLAKGTEKINSLIKGNAEIAKGVVGIAGTGTDYGAKITIQAGKLGTGLGNAALQGSIGLGQMGLQAGANLANEGLKVADQFGELLPGPLKQGVQTVTSIGKKGVETAEKIGQSVLGKVSDIGGKAFGWVNNKIEGVTSAVNNAVNKGTSSLQKGIDKGADKITTSIDNTLDTINNIVGKIGQNPVVQ	222	Orthopoxvirus A5L protein-like	#N/A	#N/A	Hemolysin-like secreted salivary protein 1 {ECO:0000313|EMBL:ABR27902.1}	0.0005	#N/A	#N/A	60_Hemolysin-like	99.58	Hemolysin-like	yes	yes	yes	yes	complete	97.1122	0	0.864253
Venom_protein_family_17_protein_1	2	385.2	385.2	88.84	85.95	85.95	Pp2_contig0009226	TACAAGTGTTACTTTATTATTCAACCGAGAATAAACAGAATTAATGCTTGAAGTCACTCATATAAATAACATCGATCCATTAGAGATTTACATCAGAATATTTTCAGAGTTTATCTGTTCTACTGCACAGTTGGTTCGGAGAACAGCAAAATTATGAAAGTTACTCTATCATTGTTTGTACTAGCGATACTGCTAGTCGCAGTATTCGCTGATTCCAGTGAAGAGAAGAAACCGCTGAAAAATGGCAAGAATAGAAGGAAATTCCCAAAAAATCGGGTACAATCTGATAACGATTTAAAACCATTTGATTTTGATCCGGAAAATGATAGAGTAAATCATCATATTCACCATTTCCGTCCAGGCTTCACAGGTAGACCGTTTCACCCAGGTGGACATGGC…	1336	363	Venom_protein_family_17_protein_1	MKVTLSLFVLAILLVAVFADSSEEKKPLKNGKNRRKFPKNRVQSDNDLKPFDFDPENDRVNHHIHHFRPGFTGRPFHPGGHGPHGPHGPHGPHRRPPHRRPRPPRPDFLPQPDEQGEEQQQIIEDLGDYLGGDNGAVVDGGRRPLPLVNKPTLVLVKPNGQIVQIPQKLLQWLKPQQQQKLPQQQQQQQQQPSVVPDSNAVISELNKIPETGHVAGIDADINVTGQIGVKAEASTGEANTLI	0.917	DSSEEKKPLKNGKNRRKFPKNRVQSDNDLKPFDFDPENDRVNHHIHHFRPGFTGRPFHPGGHGPHGPHGPHGPHRRPPHRRPRPPRPDFLPQPDEQGEEQQQIIEDLGDYLGGDNGAVVDGGRRPLPLVNKPTLVLVKPNGQIVQIPQKLLQWLKPQQQQKLPQQQQQQQQQPSVVPDSNAVISELNKIPETGHVAGIDADINVTGQIGVKAEASTGEANTLI	223	Accessory gene regulator B	Protein of unknown function (DUF1620)	Protein of unknown function (DUF1620)	#N/A	#N/A	#N/A	#N/A	28_Uncharacterised	100	Family 17	yes	yes	yes	yes	complete	107.552	21859.2	0
Venom_hemolysin-like_protein_3	3	341.49	341.51	100	91.94	91.75	Pp2_contig0010567	CGCTTTCTTTATAACTATTTTTTCACAGTAAAGAGAAGGTAGATTCATTAAAAATGCGAACCTTCTCGCTATTATTTAGCATTGCTTTAGTCAGCAGTACCTTCTCGTTTCCACAACCATGGTTTTCACGTTTAACTAGTGGAATACGAGGTGGAGCAGAGGTCGCAAACAAAGGACTCGAACTTGGAAATAATGCAGTACAACTGGCAACCGGAATCAAAAGTAGTGCTGTTCAAATGGGCACTGGTACAGCTAAAGCGGCATTGTCCACAGGAATTGCTTTGAAATCAAATTCATTGCAAGGAGCAACAAACCTGGTTGGAAAAGGCTTGAGTATTGCAGGCAATACAGTATCTGGAATCCCATTAGTAGGAGCCCCACTAAACTTCTTAACGGGCC…	1734	276	Venom_hemolysin-like_protein_3	MRTFSLLFSIALVSSTFSFPQPWFSRLTSGIRGGAEVANKGLELGNNAVQLATGIKSSAVQMGTGTAKAALSTGIALKSNSLQGATNLVGKGLSIAGNTVSGIPLVGAPLNFLTGLGKTGVNAANTIEQAKLSTINNVGQAGLSAVNAGTQLEMNAISSLANAGFGLGQQAIKAGANILEKGIENGLITKHMQHETGKLVNGLSVSANDVAAQLSEGRGIVENIKGKVDNIVQELGSLANSDSVKQIRGNVDAIKKKLENIRNEIGTLIARNSGKPIGERMKAMSASIGKILGELGTVVAGGTGEQVMSNIGNHIGKAMNEIGAVINNNPLQRITSAISGIKSKLEKTVSGLGSTIAEQRDRPVGEMIGKVGQKIENIMSEVGSAVGGNNGKRILGSLG…	0.712	FPQPWFSRLTSGIRGGAEVANKGLELGNNAVQLATGIKSSAVQMGTGTAKAALSTGIALKSNSLQGATNLVGKGLSIAGNTVSGIPLVGAPLNFLTGLGKTGVNAANTIEQAKLSTINNVGQAGLSAVNAGTQLEMNAISSLANAGFGLGQQAIKAGANILEKGIENGLITKHMQHETGKLVNGLSVSANDVAAQLSEGRGIVENIKGKVDNIVQELGSLANSDSVKQIRGNVDAIKKKLENIRNEIGTLIARNSGKPIGERMKAMSASIGKILGELGTVVAGGTGEQVMSNIGNHIGKAMNEIGAVINNNPLQRITSAISGIKSKLEKTVSGLGSTIAEQRDRPVGEMIGKVGQKIENIMSEVGSAVGGNNGKRILGSLGERVGNVMSEVGSTVGDSV…	491	Protein of unknown function (DUF1664)	Protein of unknown function (DUF1664)	Protein of unknown function (DUF1664)	Hemolysin-like secreted salivary protein 1 {ECO:0000313|EMBL:ABR27902.1}	4e-11	#N/A	#N/A	467_Hemolysin-like	100	Hemolysin-like	yes	yes	yes	yes	complete	22.8816	6791.35	0
Venom_hemolysin-like_protein_4	4	294.07	294.07	91.92	91.92	91.92	Pp2_contig0033083	ATTGGGAATAAATAAACTGAGAAATCATTATAAATATAGAATGTAAATGCAATTTGTTAGTCGAACTATTTCACAGATAGTCAAGTACGGAACTCATCAAACATGGCTACATCATCAGTGCTTATTCTAGCGTTAGTAGTGATTGGCACATACGGTCAACAAGAAGGTTATCAGATTGGCTCCACTACGAAGGGAGGTATTAAATTAGTGAGCGATGCAGTTTCACTAGGTACTGATGTTGCACAGAGTACAGTAAAAGGTGCCACTGGTGTTACAAAACAAGTCATTGGTGAAGTTCAAAATGTCGGCAAACAAATTCTAGAAGGTAGTGCTGGTCTCGCTATACAAGGATTAGATTTGGTTGACAATGTTGGAGGGCGAATTCCAATTGTAAGATTT…	1036	242	Venom_hemolysin-like_protein_4	MATSSVLILALVVIGTYGQQEGYQIGSTTKGGIKLVSDAVSLGTDVAQSTVKGATGVTKQVIGEVQNVGKQILEGSAGLAIQGLDLVDNVGGRIPIVRFPLKAAVSLGKWIVDVSNNAGKKAIDAGAGLGGTAADYMDKITTLTTNSIKDFTTTGTKLTTDNIDQTLSILNNLIGSSSSSVTPGGTGSTTGTTTVTGQ	0.827	QQEGYQIGSTTKGGIKLVSDAVSLGTDVAQSTVKGATGVTKQVIGEVQNVGKQILEGSAGLAIQGLDLVDNVGGRIPIVRFPLKAAVSLGKWIVDVSNNAGKKAIDAGAGLGGTAADYMDKITTLTTNSIKDFTTTGTKLTTDNIDQTLSILNNLIGSSSSSVTPGGTGSTTGTTTVTGQ	180	Phasin protein	Phasin protein	#N/A	Uncharacterized protein {ECO:0000313|EnsemblMetazoa:RPRC009694-PA}	2e-07	#N/A	#N/A	249_Hemolysin-like	100	Hemolysin-like	yes	yes	yes	yes	complete	62.7935	12907.1	0
Venom_protein_family_16_protein_1	5	241.71	241.71	87.12	86.36	86.36	Pp3_contig0028844	CGTGGAGATCTCTGTATTCAAGTTGGAAGAAACAAAATGAAGATCTTGTATGCAATCCTGTTCATTGGAATTTGCCAAATGGCATATTCATTTCCAGATGAAGAAACTACAGTTGCGGAAAGTAATGGTGAACAGGTGGCAGACGCACTTGTAAACGAACTGCAAGAAACCGTGGGTCCTAATTGGGTAGAACATGTACCTGAAATAACAGACCAGCTTGAAAAATTGGCAGATAAATTAGTTGTCGAAAATAGAGAAGATGATTCTAAGTTATTAGATGTTCTTGAAGAAAAACCTTGGCTGGCAAATCAAATCATGATGAGAAGAAGATGGAAGAAAATCTTCCATAAAATTAAAAACGCTGGAAAGAAAGTGCTCGGTTCTGCAGCAGCATCTCTC…	466	277	Venom_protein_family_16_protein_1	MKILYAILFIGICQMAYSFPDEETTVAESNGEQVADALVNELQETVGPNWVEHVPEITDQLEKLADKLVVENREDDSKLLDVLEEKPWLANQIMMRRRWKKIFHKIKNAGKKVLGSAAASLAGKAIAGAIAG	0.733	FPDEETTVAESNGEQVADALVNELQETVGPNWVEHVPEITDQLEKLADKLVVENREDDSKLLDVLEEKPWLANQIMMRRRWKKIFHKIKNAGKKVLGSAAASLAGKAIAGAIAG	114	Invariant surface glycoprotein	#N/A	#N/A	Hypothetical secreted protein {ECO:0000313|EMBL:ADN29833.1}	6e-05	#N/A	#N/A	437_Uncharacterised	100	Family 16	yes	yes	yes	yes	complete	82.4788	20147	1.05671
Venom_hemolysin-like_protein_5	6	177.69	177.7	96.6	92.52	92.52	Pp2_contig0008297	AAAAAAAGGGGAAAAATGAAAGCCACGTTGATCATTTTATCTATAGCTCTTTTGTTAGTCACTTGGGGCGAGGGTGCTCCTCAAGGTGATATTCCCAGTTCTGAAACTGAAAATGTTGCTAAGACTGATGAAGCTTCTACCATTTCAGATAAACCAACAGAAACGCCTAATCCAAATTCGCAATCTAAACCGGATGACCCAGCGGAAACAACATCACCAAAAACTGATGAATCAACCGAGCAGCCTGTAACTCCGACACCTGAAAAAACGACTAGTACTCCTACACCTGAAAAAACGACTAGTACTCCGACACCTGAAAAAACGACTAGTACAGATGATTCAACGCAGACCGATAATGAAAAACCTGACGATAAGGTTGATTGGTTTAAAAAAGGAGCA…	1067	155	Venom_hemolysin-like_protein_5	MKATLIILSIALLLVTWGEGAPQGDIPSSETENVAKTDEASTISDKPTETPNPNSQSKPDDPAETTSPKTDESTEQPVTPTPEKTTSTPTPEKTTSTPTPEKTTSTDDSTQTDNEKPDDKVDWFKKGAEKINNLIKGESDLAKGTVGIIGSGMKMGTQIGTAAGDLSTKLGQAALLGSLHLGSLTIDASSDMGKKLIDLIKKWGNIMPGPVDKGVQSLANIGDKSIDQLQRISKKILEKYGLFSHKGLQWVNGLVHKGGDVTNKIVEKGTGKIQSIIDKRQKQATDIINSIIKG	0.894	APQGDIPSSETENVAKTDEASTISDKPTETPNPNSQSKPDDPAETTSPKTDESTEQPVTPTPEKTTSTPTPEKTTSTPTPEKTTSTDDSTQTDNEKPDDKVDWFKKGAEKINNLIKGESDLAKGTVGIIGSGMKMGTQIGTAAGDLSTKLGQAALLGSLHLGSLTIDASSDMGKKLIDLIKKWGNIMPGPVDKGVQSLANIGDKSIDQLQRISKKILEKYGLFSHKGLQWVNGLVHKGGDVTNKIVEKGTGKIQSIIDKRQKQATDIINSIIKG	274	Pneumovirinae attachment membrane glycoprotein G	#N/A	#N/A	#N/A	#N/A	#N/A	#N/A	74_Hemolysin-like	100	Hemolysin-like	yes	yes	yes	yes	complete	35.2534	8582.56	0
Venom_protein_family_14_protein_1b	7	160.78	160.78	93.27	66.91	62.11	Pp2_contig0007056	GTTTACACAAATGTATTAGTAAATGTATTAATAGATGACGTATTTAGAAGGATATTAAAGTACAATCTATTTGGAACAATCATTCATTGGATTCAATCAGTTTAGTACTTACCAGTGATTGGATTGATCTTTAAACTCAAGTTTGTTGTTACAATGTATTACAAAGTTGTGTTTAATATTGTATCATTTGTTTTAATTGAATCAATAATTGCATCAATATCTCCCTTGACTTTTCCAAATGAAAATGAACAGCCATTAAATATTCGTTATAAACAATTTCCAAATTTAAAGAAAAGTGAAAATGCTAATGGAAAGTTAGAAAACTATGGTGTACCAACGACATCTTATAAAATTAATGATGCAACAAATCTAATCACTTCCGAACCATTAAAACATCTT…	4554	114	Venom_protein_family_14_protein_1b	MYYKVVFNIVSFVLIESIIASISPLTFPNENEQPLNIRYKQFPNLKKSENANGKLENYGVPTTSYKINDATNLITSEPLKHLHDGIIQDIGRFGTSDNHGKIKYIPIHSDMKDTGNYVTTDIGKVTVDGKPIESSSLLLGNGLANWITNLNNGRGPYGQGFVPMPNHGLGPGLSVKNDGSNNKQFGIFINQPFHISEAQKDKGEYSIANQLEAENRETGEINLSSKVIRKETKIYGQDTKDTSQEINNLLHTRGYDRIVLEYLLRQLGTNILGGNQQNNLSANNRALYLLQLQQMLNNMPAAAQQGGLDHLLLQLIRNPSQNLVQGQITNNEDSSKIVKIGSVEINNQSASNHQKFHPENISISSLKTVDGGESTKTNEKGNISKIVKIITIMNHDNKG…	0.5	SISPLTFPNENEQPLNIRYKQFPNLKKSENANGKLENYGVPTTSYKINDATNLITSEPLKHLHDGIIQDIGRFGTSDNHGKIKYIPIHSDMKDTGNYVTTDIGKVTVDGKPIESSSLLLGNGLANWITNLNNGRGPYGQGFVPMPNHGLGPGLSVKNDGSNNKQFGIFINQPFHISEAQKDKGEYSIANQLEAENRETGEINLSSKVIRKETKIYGQDTKDTSQEINNLLHTRGYDRIVLEYLLRQLGTNILGGNQQNNLSANNRALYLLQLQQMLNNMPAAAQQGGLDHLLLQLIRNPSQNLVQGQITNNEDSSKIVKIGSVEINNQSASNHQKFHPENISISSLKTVDGGESTKTNEKGNISKIVKIITIMNHDNKGSASNVNQMNEGNSGMKIIKI…	1376	#N/A	#N/A	#N/A	#N/A	#N/A	#N/A	#N/A	#N/A	#N/A	Family 14	yes	no	yes	probably (weak signal peptide)	complete	1.4851	123.489	0
Venom_protein_family_21_protein_1b	8	160.49	160.78	91.06	91.06	89.79	Pp2_contig0011550	CGACAACTAAATATGAGATTCCTTGTGATTTCTATTGCAGTTCTGGTGGTAGCTCTATCCGTTTTAGTGCAAAGCGGATCTGCCCAGGCACCAAGGAAAGGTGGATATGGGGGCTTTGGAGGTGGTAAAGGTGGATATGGTGGAGGCGGTTATGGCGGAGGTGGTTATGGTGGAGGTTATGGAGGAGGAAAAGGAGGATACGGTGGTGGTGGCAAAGGAGGCTATGGTGGTGGCAAAGGAGGCTATGGTGGCGGCAAAGGAGGCTATGGTGGTGGCAAAGGAGGCTATGGAGGAGGTTTCGGAGGGAAAGATAGTGGATTCGGACATGGTGGAATAGATGGTGGATTTGGCGGGGGTCATGGTGGATTTGGTGGTGGCCATGGAGGTTTCGGCGGGAAA…	732	151	Venom_protein_family_21_protein_1b	MRFLVISIAVLVVALSVLVQSGSAQAPRKGGYGGFGGGKGGYGGGGYGGGGYGGGYGGGKGGYGGGGKGGYGGGKGGYGGGKGGYGGGKGGYGGGFGGKDSGFGHGGIDGGFGGGHGGFGGGHGGFGGKEGGFGGGPGGFGGKDSGFGGGHGGGHGGGHGGGHGGGHGGFGGKDGGFGGGHGGFGGKDGGYGGGHGGYGGGKGGGGYGSGGYGGGGGYGGGKGGGYDIYEGIKKW	0.879	QAPRKGGYGGFGGGKGGYGGGGYGGGGYGGGYGGGKGGYGGGGKGGYGGGKGGYGGGKGGYGGGKGGYGGGFGGKDSGFGHGGIDGGFGGGHGGFGGGHGGFGGKEGGFGGGPGGFGGKDSGFGGGHGGGHGGGHGGGHGGGHGGFGGKDGGFGGGHGGFGGKDGGYGGGHGGYGGGKGGGGYGSGGYGGGGGYGGGKGGGYDIYEGIKKW	211	#N/A	#N/A	#N/A	#N/A	#N/A	#N/A	#N/A	#N/A	#N/A	Family 21	yes	yes	yes	yes	complete	7.94964	966.36	0
Venom_hemolysin-like_protein_8	9	134.32	134.32	88.1	88.1	88.1	Pp2_contig0018556	TGTAGGAAGTATATAAACAAAATTATTTATCAATCATCACTCTAGTTCCAAATTTTTACTACTAGTGGCAAAATGAAACTGTTAATATCAGTACTGTTTGTAGTAGTAGCTATAGTTCAACATGGCGTACAAGCGGCCCCGAAACCGTTTTTCTCATCGATTATCAGCGGTGGCGCTAATTTTATAAAAAATCAAGTCGAAAAAGGAACTGATGCTTTTGGCAAAGCTATGACACTTGGAAATGATGTCGCTCAATTAGGTTCTAACCTGGCAAGTAAAGCATCATTTATGGGCTCAAGTATTGGTAAAATAGGACTAAGCTCATTAACAACTCTAGGCGATCAAGCACTCAACGAAGGAGTTGATGTTGCTGGCAAAGGATTAGATTTCCTGAAAACT…	765	88	Venom_hemolysin-like_protein_8	MKLLISVLFVVVAIVQHGVQAAPKPFFSSIISGGANFIKNQVEKGTDAFGKAMTLGNDVAQLGSNLASKASFMGSSIGKIGLSSLTTLGDQALNEGVDVAGKGLDFLKTVTGNIPILGTKVQIGADLGKLGLNLGHAAGKNVLDMVNSVGTGSLSAVNTAAQITTGGVGNVAGLGFGLSKKGAEAGANIITSTIDKGVNSLLGKPATAVN	0.829	APKPFFSSIISGGANFIKNQVEKGTDAFGKAMTLGNDVAQLGSNLASKASFMGSSIGKIGLSSLTTLGDQALNEGVDVAGKGLDFLKTVTGNIPILGTKVQIGADLGKLGLNLGHAAGKNVLDMVNSVGTGSLSAVNTAAQITTGGVGNVAGLGFGLSKKGAEAGANIITSTIDKGVNSLLGKPATAVN	189	#N/A	#N/A	#N/A	Putative salivary secreted protein {ECO:0000313|EMBL:JAC85954.1}	2e-26	#N/A	#N/A	244_Hemolysin-like	100	Hemolysin-like	yes	yes	yes	yes	complete	10.3664	2276.39	0
Venom_hemolysin-like_protein_9	10	105.24	105.24	94.2	89.73	89.73	Pp2_contig0008296	ATTTTCTGTTTGAACAGTTGTTGATCTGCGAAAGATGATTTACCATATAAAAAAAAATCATATAACGCTTGCTCGATCACTATTTGATCTTACAGAGCAAATCTGGGAGAATTAGTAGAGTTCACGATGAAATCCGTCCTGATTATCTGTCTCTGCTTATTGGGAACATCCCTAGGCCAACAGCTATTAAATCATCCAAGATTTTTTAGCGGTTTTCTTAATAAAATTAGTACAGCAACTGATCAAGGTTTAAATCTAGTTAAAGATACTGTTTCGCTTGGAACCGGCTTAACTGAGAGTGGTATCCAGAAAGGTACTGATATTGGTAAATTAGCCGTAGTAGCTGGACAAGACCTTAGTAAACAGGCTTTGGGTGGAGGTGTACAAATTGGTAAAAAT…	1041	73	Venom_hemolysin-like_protein_9	MKSVLIICLCLLGTSLGQQLLNHPRFFSGFLNKISTATDQGLNLVKDTVSLGTGLTESGIQKGTDIGKLAVVAGQDLSKQALGGGVQIGKNALDLVQSISGLIPGMGWPVGKLTQLGQKGLDIANKAGQKGITAGSQLGQIGLDAGKHLGKITTGTVDNLVDASTGLAKDTIKASLGVVGNVVGTTVDVGKEFIPGTIEEVTTTTTPAPIPVPEPAPKSSWWGK	0.839	QQLLNHPRFFSGFLNKISTATDQGLNLVKDTVSLGTGLTESGIQKGTDIGKLAVVAGQDLSKQALGGGVQIGKNALDLVQSISGLIPGMGWPVGKLTQLGQKGLDIANKAGQKGITAGSQLGQIGLDAGKHLGKITTGTVDNLVDASTGLAKDTIKASLGVVGNVVGTTVDVGKEFIPGTIEEVTTTTTPAPIPVPEPAPKSSWWGK	207	#N/A	#N/A	#N/A	Hemolysin-like secreted salivary protein 1 {ECO:0000313|EMBL:ABR27902.1}	1e-28	#N/A	#N/A	209_Hemolysin-like	100	Hemolysin-like	yes	yes	yes	yes	complete	22.8925	5716.15	0
Venom_transferrin-like_protein_1	11	99.82	99.82	94.67	67.12	65.75	Pp3_contig0019476	GATGAACTTGGTAGGGGTAATATAAACAAATATGGATGCCTTTAACTATTACTATATATATAAACAAAGGTTGCACAAGACACCACTCTGTAGATGGACTCAGATTTGTAAACATACAAGTGCACATTTAGGATCATAGACACTTAGGTCCGTCACATCTCAATATGACTGGACTTCAAACTTACGTATTCGCGTTACTGTTAGCCGCCATTGCTGTACAAGGCGAACATGGACCATTCAAAATATGCGTACCGCAGATGCATTTCGCCGACTGTGTCAAAATGATGGAAGATGGCAAGGCAGCCAATGTACCAGTGAAATGTGTATCAGCTAGAGACAGGTACGAGTGTGCGTCTAAAATAGAAAGTCATAAAGCTGACTTTGAAGCTTTAGATCCGG…	2210	83	Venom_transferrin-like_protein_1	MTGLQTYVFALLLAAIAVQGEHGPFKICVPQMHFADCVKMMEDGKAANVPVKCVSARDRYECASKIESHKADFEALDPEDMYNVAILNKNEFDVIKEIRTKEEPNAEFRYEAVAVIPKDLNINNIKDGLKGLRSCHTGVGRNVGYKIPLTKLTQMGIIPPMDDDALSPREQELKALSTLFSKACLVGTWSPHPETNQRLKATYKNLCELCEHPEKCDYPDENSGYEGALKCLTKGGQVAWTKVIFVKKFFGMAYGSQPAKKTENDPEKYAYLCPDGTKKPVTGEPCTWAARPWQGYMATKQISNEYKALREVISKLNNLGENKHADWITTVLLLSDKTLAADNKIQTPLEYLKTAKYYDVIGRDVVNPSRHTRFCVTNNKEMEKCEELKIVSFSRDIRP…	0.77	EHGPFKICVPQMHFADCVKMMEDGKAANVPVKCVSARDRYECASKIESHKADFEALDPEDMYNVAILNKNEFDVIKEIRTKEEPNAEFRYEAVAVIPKDLNINNIKDGLKGLRSCHTGVGRNVGYKIPLTKLTQMGIIPPMDDDALSPREQELKALSTLFSKACLVGTWSPHPETNQRLKATYKNLCELCEHPEKCDYPDENSGYEGALKCLTKGGQVAWTKVIFVKKFFGMAYGSQPAKKTENDPEKYAYLCPDGTKKPVTGEPCTWAARPWQGYMATKQISNEYKALREVISKLNNLGENKHADWITTVLLLSDKTLAADNKIQTPLEYLKTAKYYDVIGRDVVNPSRHTRFCVTNNKEMEKCEELKIVSFSRDIRPKLGCVLKKNFAECMDAIINK…	637	Transferrin	Transferrin	Transferrin	Transferrin	0	Venom_transferrin-like_protein_1	100	373_Nutrient	100	Other	no	yes	yes	yes	complete	3.72411	468.206	761.128
Venom_cystatin-like_protein_5	12	85.96	85.96	100	81.03	81.03	Pp3_contig0050592	CGTTACTGTAGATATTTACCTACATCCTCTAGAAACCACCATGTTTGCTGTAAAATTATTTACATTTATGCTGATTGGCATCGCTCTTCAACATGTTGCCGAAGCAAGACAGGGAATGTGCGCTGGTTGTCCAGTTGATGTAGATCCTAATCGAGAGGATATTAAACAGACATTAGGCGCAGTTCTGGCTGGAAGAAACTCACCTGATGTTGTTCTGAAAATTGTTAAAGCTCAGGTTCAGGTTGTAAATGGAGCCCGATATGTGGTCGATTTTGAAGCTCAAACACCAGGTACAAATGAAGTGAAACTCTGCCATACTGATTACGTCAGCCGTCCATGGGTTACCAAAGCTATGGAAGTTGTCGATTTTGAATGTAAAGTTAAACAGTAAATTAAATG…	470	177	Venom_cystatin-like_protein_5	MFAVKLFTFMLIGIALQHVAEARQGMCAGCPVDVDPNREDIKQTLGAVLAGRNSPDVVLKIVKAQVQVVNGARYVVDFEAQTPGTNEVKLCHTDYVSRPWVTKAMEVVDFECKVKQ	0.877	RQGMCAGCPVDVDPNREDIKQTLGAVLAGRNSPDVVLKIVKAQVQVVNGARYVVDFEAQTPGTNEVKLCHTDYVSRPWVTKAMEVVDFECKVKQ	94	Cystatin domain	#N/A	#N/A	Putative secreted protein {ECO:0000313|EMBL:JAA77147.1}	3e-17	Venom_cystatin-like_protein_5	100	119_Cystatin	100	Cystatin	no	yes	yes	yes	complete	60.2824	11195.7	26.7168
Venom_redulysin_protein_4a	14	68.71	68.71	87.14	79.67	78.42	Pp3_contig0000980	TAGCTGCAGAAACAACATGTCTAAGATTTGGCTTCTTCTACTCCTGGTTGGAGCAATCCAATTGGTAAGAGCATTTCCGGCTTTAGAAGAGGATGAGGAGCATGATTTCTTTGAACTGTCATCATTTGAAAGTGATGACAGCGATGAAGAAAGAATCAAGTGGATCAAGAATGCTTGGGCCAGCATGAAGAGCAAAATGAAGAAGGTTGGCAAGAAATGCAAAGAATTCTTCAAGAAAGGAAAAGAAATTCTTAAAAAGAAGGGAATCAAGATTGATCCATTGAGCTGCACTGGAAATACATGCAAATCATGCATTGATTTCACCATGAAAAAGAGGAAATTCTGCATTGAAGCATTATTCCAAAGTTCTGCAATCCAAGTATCGCTTACCAAACAAAA…	789	67	Venom_redulysin_protein_4a	MSKIWLLLLLVGAIQLVRAFPALEEDEEHDFFELSSFESDDSDEERIKWIKNAWASMKSKMKKVGKKCKEFFKKGKEILKKKGIKIDPLSCTGNTCKSCIDFTMKKRKFCIEALFQSSAIQVSLTKQKAEQEPKAIIGPFSINIGDIPKCKNLGKVLGDICLQGVEGRAKSSKGKPHINFCVAALLKTYGVGAKLCIGVEDGKFKMRFAPKLFAGDEENNTIMEAGDKEDEGRPLDAVPDE	0.935	FPALEEDEEHDFFELSSFESDDSDEERIKWIKNAWASMKSKMKKVGKKCKEFFKKGKEILKKKGIKIDPLSCTGNTCKSCIDFTMKKRKFCIEALFQSSAIQVSLTKQKAEQEPKAIIGPFSINIGDIPKCKNLGKVLGDICLQGVEGRAKSSKGKPHINFCVAALLKTYGVGAKLCIGVEDGKFKMRFAPKLFAGDEENNTIMEAGDKEDEGRPLDAVPDE	222	#N/A	#N/A	#N/A	Trialysin {ECO:0000313|EMBL:ADN29795.1}	4e-63	Venom_redulysin_protein_4a	100	8_Redulysin	100	Redulysin	no	yes	yes	yes	complete	11228.1	62.268	7.70542
Venom_redulysin_protein_3	15	60.58	60.58	87.23	79.57	67.23	Pp2_contig0007084	CATTTACCTGTCTAACGCAGTCATCAGACTTCGGCGCCAAGCAGCTATGTCAAAGGTTTGGCTTCTTCTTCTCCTTGTTGGAGTATTCCAACTAGTCCAGTCTTTTCCAGCTCTGGAAGAGGATGAATACGAATTAGATGGTAGCGATGAAGAAAGAGGATTTAAAGATTGGTGGAACAATCAAGTGGCCTCAGCGAAAAATAAATTCAAGAAAGTGAAAAAAGCCATTGTTGATACCATCAAGAAAGGCAAGAAATATCTGAAAGAAAAGGGTGTCACAATGGATCCTATTGTCTGCGAAGGTGGTAAACAATGTAAAACTTGTCTTGTTTTCTTGAAAATGAAGAAGAAGTTCTGTATGGAACTTAAATTCTTCAGCAAAGATAAAGTCAAGTATAT…	809	58	Venom_redulysin_protein_3	MSKVWLLLLLVGVFQLVQSFPALEEDEYELDGSDEERGFKDWWNNQVASAKNKFKKVKKAIVDTIKKGKKYLKEKGVTMDPIVCEGGKQCKTCLVFLKMKKKFCMELKFFSKDKVKYINVKLIRERDDKEPKELLKPIDIPISKASTCVKLGSWFGKCCLQGVEGKITPKSVNFCIAAVLKSYGVGAKLCLTHEDGKTKVRLRPKMFAGDDDDGAVLEASPKVDDEAKMVDAEEE	0.913	FPALEEDEYELDGSDEERGFKDWWNNQVASAKNKFKKVKKAIVDTIKKGKKYLKEKGVTMDPIVCEGGKQCKTCLVFLKMKKKFCMELKFFSKDKVKYINVKLIRERDDKEPKELLKPIDIPISKASTCVKLGSWFGKCCLQGVEGKITPKSVNFCIAAVLKSYGVGAKLCLTHEDGKTKVRLRPKMFAGDDDDGAVLEASPKVDDEAKMVDAEEE	216	2Fe-2S iron-sulfur cluster binding domain	#N/A	#N/A	Trialysin {ECO:0000313|EMBL:ADN29795.1}	1e-35	Venom_redulysin_protein_3	100	36_Redulysin	100	Redulysin	no	yes	yes	yes	complete	10655.2	82.3829	9.10888
Venom_S1_protease_10	16	53.69	53.69	93.66	72.21	64.35	Pp3_contig0037891	ATCTCTGTTGCCGACATGGGAGGCAACGTTTTGGTACTTTTTGCTTGCGGACTTCTAGTCATTGGTGGTGCGTTCGGTGGTGAAGAGGTTAACTTGTTTGAGATTGAAGACAGATTTCTAAAGAATAACATAGAAGGTAGAAGATCTCCTCTTGATGATATTTCACCAGAAATCGATTCTAGAGAACATGGAGTTTCGACAATTTTTGGCAAAAGGAAAACATCCTGCCAATGTGGTATTGCTAACAGAAGGGCTCAATCTAGGATTGTTGGAGGCCGAGAGTATGGCCAATTTGAATATCCATTTTTGGCATTAGTCTCCTATTCAACTAGACCGCTTAGTCCACATTGTGGATCAGTAATTATTACCAGACAGCATATACTCACAGCAGCACATTGT…	1053	49	Venom_S1_protease_10	MGGNVLVLFACGLLVIGGAFGGEEVNLFEIEDRFLKNNIEGRRSPLDDISPEIDSREHGVSTIFGKRKTSCQCGIANRRAQSRIVGGREYGQFEYPFLALVSYSTRPLSPHCGSVIITRQHILTAAHCTEKAINGVTLLVRVAEHDKGRTPGAYTVPVERLIQHEKYNTNNLHNDISLLFLKNSLIMSGAVIPACMPLPGLDITGKYVRAVGFGATRFKGPTTQRPQKVDLRVIDTGLCHQMWPLNVIKHPKSQICTMSKKRTTCQGDSGGPIVWLDPETNRYTIVGLVSAGPEGCTDAKPAVHTSIVTYLPWIMKGIQATAPGSMPCNKV	0.806	GEEVNLFEIEDRFLKNNIEGRRSPLDDISPEIDSREHGVSTIFGKRKTSCQCGIANRRAQSRIVGGREYGQFEYPFLALVSYSTRPLSPHCGSVIITRQHILTAAHCTEKAINGVTLLVRVAEHDKGRTPGAYTVPVERLIQHEKYNTNNLHNDISLLFLKNSLIMSGAVIPACMPLPGLDITGKYVRAVGFGATRFKGPTTQRPQKVDLRVIDTGLCHQMWPLNVIKHPKSQICTMSKKRTTCQGDSGGPIVWLDPETNRYTIVGLVSAGPEGCTDAKPAVHTSIVTYLPWIMKGIQATAPGSMPCNKV	310	Trypsin	Trypsin-like peptidase domain	#N/A	Putative salivary serine protease {ECO:0000313|EMBL:JAC86766.1}	3e-124	Venom_S1_protease_10	100	293_Protease	100	S1 protease	no	yes	yes	yes	complete	4446.18	32.901	3.0037
Venom_protein_kinase_1	17	52.88	52.88	88.19	64.58	63.19	Pp3_contig0006568	AGAAAGGTCGCTGTATACATGATCTTGATAGCTAGTGGGGGCTATTAATCGAACTAGTTCTGGGTTTTTTTCCACCTATTTAATGAAGATACCTGTATCTGTTGGATATCAGTTCGCGGGTAGAATTTAATAGTCTAGTGAGTTCATATCAGGCTTTGTTTAGATTCGTTTCATCATGATTAAACCTTCGTTAATTTTTTGTTTTATTCTTCAGATATTTACTGGATCATATGCAGAAGTAGATAAATCTTGGGTACAGAATATAATAAAACAGTATGATGTTAGACATGATGTAAAGGAGATTCTATCATTGAAATCAGCTCCTGCTGAAATTAATGTAACAACTCTAGGAAGTGAAGATAGTAGACTGACCTTAGAGGTACTTCTGAATGACGGTAC…	2502	42	Venom_protein_kinase_1	MIKPSLIFCFILQIFTGSYAEVDKSWVQNIIKQYDVRHDVKEILSLKSAPAEINVTTLGSEDSRLTLEVLLNDGTKATRSVILKALPSTPALNKQIAESGLFNTEIGAYRDALPKMEQLLLTLYDRSEPLWVRALGFREYDQLLLEDIVEESGYKQANRWEGMNKEQSLLALKGLAKFHALSVMANQHAHNKIKEEFKISLLERNYETLKDFYEVVFNNFAKLIEEKWGPEWSSAAKKIREVAPDVKNRLYQITIKKDSFINALNIGAPNIRNIFFTNHISDLTSSDKPIAVRFAYFQLAFFNSPILDVQYFINTSPNLEVMTKHRNDLLSHYYESLVHYLNKFGSNGKIPTKDEFSNEIKRTNFDGITTAIQILPVRFERSKDNPAETMEHFAEQNKN…	0.784	EVDKSWVQNIIKQYDVRHDVKEILSLKSAPAEINVTTLGSEDSRLTLEVLLNDGTKATRSVILKALPSTPALNKQIAESGLFNTEIGAYRDALPKMEQLLLTLYDRSEPLWVRALGFREYDQLLLEDIVEESGYKQANRWEGMNKEQSLLALKGLAKFHALSVMANQHAHNKIKEEFKISLLERNYETLKDFYEVVFNNFAKLIEEKWGPEWSSAAKKIREVAPDVKNRLYQITIKKDSFINALNIGAPNIRNIFFTNHISDLTSSDKPIAVRFAYFQLAFFNSPILDVQYFINTSPNLEVMTKHRNDLLSHYYESLVHYLNKFGSNGKIPTKDEFSNEIKRTNFDGITTAIQILPVRFERSKDNPAETMEHFAEQNKNSNTTTLDPFGMYSKEYTEYM…	412	Ecdysteroid kinase	Ecdysteroid kinase	Ecdysteroid kinase	Uncharacterized protein {ECO:0000313|EnsemblMetazoa:RPRC003547-PA}	2e-173	Venom_protein_kinase_1	99.77	153_Other	99.77	Other enzyme	no	yes	yes	yes	complete	0	145.591	583.128
Venom_hemolysin-like_protein_6	18	41.92	202.49	90.86	90.86	82.8	Pp2_contig0008294	AATGCAATTTGTTAGTCGAACTATTTCACAGATAGTCAAGTACGGAACTCATCAAACATGGCTACATCATCAGTGCTTATTCTAGCGTTAGTAGTGATTGGCACATACGGTCAACAAGAAGGTTATCAGATTGGCTCCACTACGAAGGGAGGTATTAAATTAGTGAGCGATGCAGTTTCACTAGGTACTGATGTTGCACAGAGTACAGTAAAAGGTGCCACTGGTGTTACAAAACAAGTCATTGGTGAAGTTCAAAATGTCGGCAAACAAATTCTAGAAGGTAGTGCTGGTCTCGCTATACAAGGATTAGATTTGGTTGACAATGTTGGAGGCCGTATTCCTCTAGTAAGATTTCCAGTGAAAGCAGCAACATCGTTCGGTAGATGGATTATTAATACT…	1253	152	Venom_hemolysin-like_protein_6	MATSSVLILALVVIGTYGQQEGYQIGSTTKGGIKLVSDAVSLGTDVAQSTVKGATGVTKQVIGEVQNVGKQILEGSAGLAIQGLDLVDNVGGRIPLVRFPVKAATSFGRWIINTKKNIANKAIDAGAGLGGNAADYVDKITTLTTNTIKDFTTTGTKLTTDNIDQTLSILLDNKLYLYFVKEFIDE	0.827	QQEGYQIGSTTKGGIKLVSDAVSLGTDVAQSTVKGATGVTKQVIGEVQNVGKQILEGSAGLAIQGLDLVDNVGGRIPLVRFPVKAATSFGRWIINTKKNIANKAIDAGAGLGGNAADYVDKITTLTTNTIKDFTTTGTKLTTDNIDQTLSILLDNKLYLYFVKEFIDE	168	Phasin protein	Phasin protein	#N/A	Uncharacterized protein {ECO:0000313|EnsemblMetazoa:RPRC009694-PA}	3e-05	#N/A	#N/A	249_Hemolysin-like	90.59	Hemolysin-like	yes	yes	yes	yes	complete	62.7935	12907.1	0
Venom_protein_family_6_protein_1	19	40.27	40.27	98.66	65.1	65.1	Pp3_contig0023631	TGCTTTAATAAATTTAAACGACAAACCATGATGAAGTTTCTAGTGATTCTAGCAGCTCTCTGCGTTATTGCTCAGGCAAATAAAGTTGATGAACTGAAAACCAAACTAAATGAATATAGCAAAATCATTGATGGAATCCGTTCAGAACAGATAAAACGTGGCATTGACATAATCGTGCAGAAGAAGCAGCTGGCGAAAGAAGCAAAAGGTGATGAGGCAGTGAGATGTGTCGAGCTTGAAGGCAACAGGTATCTTCTGAAACTTGAGACTAACAATGTCGATTCCACCGAACAGATTAACAAAAAACTTCAAGGTTACCAAGATGCCTTGAAAAATGGTAAGATTGATGAAGTTGAAACAGCAGTGAAGGATACATTGCAGAAAGAAGTTGAAAGCGTG…	503	49	Venom_protein_family_6_protein_1	MMKFLVILAALCVIAQANKVDELKTKLNEYSKIIDGIRSEQIKRGIDIIVQKKQLAKEAKGDEAVRCVELEGNRYLLKLETNNVDSTEQINKKLQGYQDALKNGKIDEVETAVKDTLQKEVESVLTKLQAKGESITLEYVRIANKCRGV	0.879	NKVDELKTKLNEYSKIIDGIRSEQIKRGIDIIVQKKQLAKEAKGDEAVRCVELEGNRYLLKLETNNVDSTEQINKKLQGYQDALKNGKIDEVETAVKDTLQKEVESVLTKLQAKGESITLEYVRIANKCRGV	132	Protein of unknown function DUF45	Cdc37 C terminal domain	Cdc37 C terminal domain	Uncharacterized protein {ECO:0000313|EnsemblMetazoa:RPRC003197-PA}	4e-31	Venom_protein_family_6_protein_1	100	111_Uncharacterised	100	Family 6	no	yes	yes	yes	complete	35.8454	2162.12	1.54378
Venom_S1_protease_2	20	39.55	39.55	74.32	56.54	54.81	Pp3_contig0017635	CTCGATTCTTTGTTACAAAGCAATCATGAGGGCGTTTGGAGCGTTTATTGGATTATGTTTGGTAGCATTTACTAGTGCTCAAAGAATTGATGTACCAGCTGATGGAAGACTAGTCAACTTGGTTCCTCAAACTGCAGCTGGACGTGTTGAAAATCGTTTCGACTTGGTTGCTCCAACTGGTAGTAAGATGGTGCTCTCTTGCGCTTTTAAGACATACTCCTGTCGTGTTGCTAAAATTATGGTCGATAATGAAGACACATTCACCCAGCATTGTCCAGAAGCTTTTGCTTATGTATTTAAGAACTCATACAAAAATCGAATGACCGTTACTATTGAGAATACAGGAAAAGCTGTAGGAGCATACTGTCAAGTTAAAGCCACCAAACCATATATCGATAT…	1287	36	Venom_S1_protease_2	MRAFGAFIGLCLVAFTSAQRIDVPADGRLVNLVPQTAAGRVENRFDLVAPTGSKMVLSCAFKTYSCRVAKIMVDNEDTFTQHCPEAFAYVFKNSYKNRMTVTIENTGKAVGAYCQVKATKPYIDIPERLIDSSEHGLAHKSKKATSCRCGWTNKSPRRIVGGVEASVNEYPFPILLIFASSRQPFCGGSIITPHHVLTAAHCTDPFMDRKLAVVVGEHDIRTQRETAATRIHLVGKIYQHQGYTDQNNKDDIAILELETKIEFNDKVGPVCMPSMQQNLKDEFIKVMGWGLLKDKSEGGRPSPTLHKVNLRVVDPEVCKVIYGIDTATLKQVCTYNNNKDSCQGDSGGPLVNLNPQTNMLEQVALVSYGRKCGSTDPAVNTDVAAYMPWIKSQIASSKY…	0.863	QRIDVPADGRLVNLVPQTAAGRVENRFDLVAPTGSKMVLSCAFKTYSCRVAKIMVDNEDTFTQHCPEAFAYVFKNSYKNRMTVTIENTGKAVGAYCQVKATKPYIDIPERLIDSSEHGLAHKSKKATSCRCGWTNKSPRRIVGGVEASVNEYPFPILLIFASSRQPFCGGSIITPHHVLTAAHCTDPFMDRKLAVVVGEHDIRTQRETAATRIHLVGKIYQHQGYTDQNNKDDIAILELETKIEFNDKVGPVCMPSMQQNLKDEFIKVMGWGLLKDKSEGGRPSPTLHKVNLRVVDPEVCKVIYGIDTATLKQVCTYNNNKDSCQGDSGGPLVNLNPQTNMLEQVALVSYGRKCGSTDPAVNTDVAAYMPWIKSQIASSKYKVSMCF	387	Trypsin	Trypsin-like peptidase domain	Domain of unknown function (DUF1986)	Trypsin LlSgP4 {ECO:0000313|EMBL:AAP12675.1}	2e-70	Venom_S1_protease_2	100	150_Protease	100	S1 protease	no	yes	yes	yes	complete	10087.4	61.9197	7.26971
Venom_hemolysin-like_protein_10	21	33.36	33.36	81.2	59.02	50	Pp2_contig0021956	GTCATTAGTTTGTTAAACAAATTCAAAACTCCATTCTATCTGTATTATCTCTATCTCATCTTTAACTCTATTTCACTATTTAGATCTTTCATTGAATCCTGAGTTTTCCTTATGCAGCCTGACGTAGCAGATGGGGAAAAATGATTCTCAGCTCAGTAGACCGAAAACGTTTAATATTTGAATTAAGTAATGCAAAAGTACACTTTCAGGGAAATTTTTTTCACGTTATAATTACTCATCTAATTAAACTCATAATTCATGTTTGTTTTCTTTTATCTAATTTAGATGGCGTTAGTGAGGGCATGCAAATATAAGGGCCATTTATAATAAGACTTACTATGTGGCTTTCGCCAAAAGTACCTTCCAGACAATTTTGACGAAAAATAGTTGTACGGGATG…	2940	25	Venom_hemolysin-like_protein_10	MKGLIIHYCLIFIYCALAQQINIEDEVSNNTIPPPLEQTDSSSTVPNVVTSNPNQPTGLINWITTRSDMLKNKLSLGAQTLNKAINIGNNSMHLAASMGSSVANEGTDFLKQGVKKATSLGLRGIDNSVDIAHQILELMEVMPGIGLISRVGKTGVNVAGNVGKNTLNGLSRFKKMKLDFINNLAQRGSNALTNFANVTSGIGQTIISGGTNAIKDGIDTGVGVINRVVTGFENLRALGNRLSNSLTSAGESYIAPRNIIQTPPRQ	0.836	QQINIEDEVSNNTIPPPLEQTDSSSTVPNVVTSNPNQPTGLINWITTRSDMLKNKLSLGAQTLNKAINIGNNSMHLAASMGSSVANEGTDFLKQGVKKATSLGLRGIDNSVDIAHQILELMEVMPGIGLISRVGKTGVNVAGNVGKNTLNGLSRFKKMKLDFINNLAQRGSNALTNFANVTSGIGQTIISGGTNAIKDGIDTGVGVINRVVTGFENLRALGNRLSNSLTSAGESYIAPRNIIQTPPRQ	248	#N/A	#N/A	#N/A	Salivary secreted protein {ECO:0000313|EMBL:ABR27963.1}	2e-27	#N/A	#N/A	224_Hemolysin-like	100	Hemolysin-like	yes	yes	yes	yes	complete	0	348.762	0
Venom_redulysin_protein_2b	22	33.12	33.12	80.21	38.02	38.02	Pp3_contig0027418	GTTGGTCACTTCACTCGAGGTTCCAGGACAAACAATGTCAAAGATCTGGTTAATTGTGCTGCTCGTAGCGGCTGCACAAGTCGCTCATTCATTTCCAACTGATGAATATGAATTGGATGATGAATATATGGAAGATACTGATTCTACCATTGGAATTTTAAAAGATGCATGGGGTAAACTGAAGGATAGATGGACCCAAGTTACTCAAGATAAGTTGAAAAAGCTCATTAAACAACTGAATGAACAATTCTGTTCTGATCAAAGTGATTTCGAAGAAGACATGGAAGAAGATATGGAAGAAGATGATGTTAAAGATACGGTAATTGCACAATACAAGCAACTTATCCAAAAAGTTAAGGATCTTATTAGTGATGCTAAACAGAAATATGGTGAAAATAA…	1223	23	Venom_redulysin_protein_2b	MSKIWLIVLLVAAAQVAHSFPTDEYELDDEYMEDTDSTIGILKDAWGKLKDRWTQVTQDKLKKLIKQLNEQFCSDQSDFEEDMEEDMEEDDVKDTVIAQYKQLIQKVKDLISDAKQKYGENKEKLKEEMKKVKAQVCAQLKKAAEEDEEDEEDDGDDEERGMKFKNPFKKPKVPKAPKVPKAPKLPKAPKKPGKSMKDRLKKLKEQMKEKMKKAAEMLKNMGVKINMMECEEKTCRTCISFSLPGFERTYCISMRFMRTNKNTYVIFGMGLKDKPSKEIKLTLGNLPSCLSLGELLGKVCVKCVEGRAKTSQGQGNVNFCLGLLAEKFSIGAKFCATYQDKKLKIRFEPATFAGSLDDNGDIVVLDESGEGGVTLDADEFEVDE	0.889	FPTDEYELDDEYMEDTDSTIGILKDAWGKLKDRWTQVTQDKLKKLIKQLNEQFCSDQSDFEEDMEEDMEEDDVKDTVIAQYKQLIQKVKDLISDAKQKYGENKEKLKEEMKKVKAQVCAQLKKAAEEDEEDEEDDGDDEERGMKFKNPFKKPKVPKAPKVPKAPKLPKAPKKPGKSMKDRLKKLKEQMKEKMKKAAEMLKNMGVKINMMECEEKTCRTCISFSLPGFERTYCISMRFMRTNKNTYVIFGMGLKDKPSKEIKLTLGNLPSCLSLGELLGKVCVKCVEGRAKTSQGQGNVNFCLGLLAEKFSIGAKFCATYQDKKLKIRFEPATFAGSLDDNGDIVVLDESGEGGVTLDADEFEVDE	365	Brix domain	Brix domain	Bacterial protein of unknown function (DUF883)	Putative trialysin {ECO:0000313|EMBL:JAC86072.1}	2e-53	Venom_redulysin_protein_2b	100	83_Redulysin	99.48	Redulysin	no	yes	yes	yes	complete	25288.4	135.007	0
Venom_protein_family_12_protein_1a	23	32.19	32.19	98.94	87.77	87.77	Pp2_contig0001196	CTCCAACCAACATTACAAACACTTAACAATGTACAAACAGATCGTTTTCTCTTTAATGGTCGTCCTGCTTGTTCAGGGTGGAAGATGCGAACAGCAGCAACAGCAACAAGATTTCGAACAGTTGGTAAACAATGCCAAACAAGTACTTGACAACTGGGCCAAAGAGATCAGGGAGAAAATTGGCATTTCTGCTGATCCAAGTGGACAAGAAATCGTTAGCGTAATTAAACAACATAACGAAAAATTGGCACAGAATTTAAAAGATACTGGCAAAAAATTAGAAGACGAGCTGAAATCAAATCCAAATATTCAATCAGTTATTGAAAAGATAAAATCAGCATTCAATGAAGAAGCTGAAAAGTTGAAAAAATCCAACCCTGATTTAGTGCTGAATGCTGA…	687	35	Venom_protein_family_12_protein_1a	MYKQIVFSLMVVLLVQGGRCEQQQQQQDFEQLVNNAKQVLDNWAKEIREKIGISADPSGQEIVSVIKQHNEKLAQNLKDTGKKLEDELKSNPNIQSVIEKIKSAFNEEAEKLKKSNPDLVLNAENVGKSLQGTWDSLTQEIEKSYKDFNKAGGKREEIEHTFESLLDKVKAGAKELENKIQEISQKKN	0.777	EQQQQQQDFEQLVNNAKQVLDNWAKEIREKIGISADPSGQEIVSVIKQHNEKLAQNLKDTGKKLEDELKSNPNIQSVIEKIKSAFNEEAEKLKKSNPDLVLNAENVGKSLQGTWDSLTQEIEKSYKDFNKAGGKREEIEHTFESLLDKVKAGAKELENKIQEISQKKN	168	Apolipophorin-III precursor (apoLp-III)	Apolipophorin-III precursor (apoLp-III)	Intermediate filament protein	Putative uncharacterized protein {ECO:0000313|EMBL:ABQ18247.1}	4e-32	#N/A	#N/A	363_Uncharacterised	100	Family 12	yes	yes	yes	yes	complete	2.3252	2.81901	95.3867
Venom_protein_family_13_protein_1a	24	31.83	31.83	87.47	39.76	39.76	Pp2_contig0011320	CTGAAGTGTCGCCATTATCAGTACTGATAACATAGGTGTAATTAAATCATTTCAATTTAGCAATTTACTGATAGTAAGTCATCTCCTTTTTAAGTTAACATCAGGTACTACATTTAGTGAACATTTCATTGTAAATTTACATCAGAAAACGCTTTAAGATGACTGTTATAAACAGAAGTGGTCTGTTATCAGTACTATTGATAAGCGTTATTGCGTTATCAAATCAAGCAGCCGAAACAGATAAAGATATTGCAGCCATAAAAACTCAACTCACATCCATGTCTACCAACGTAAATCATTTAATACAGACAGTTAATGCTGAAGAAAATTCAAGATTTCCAATTTTAACAGTACAAACTCTAGACAACCAAAATACTGGAACATTTAAAAAACCTACAG…	1514	22	Venom_protein_family_13_protein_1a	MTVINRSGLLSVLLISVIALSNQAAETDKDIAAIKTQLTSMSTNVNHLIQTVNAEENSRFPILTVQTLDNQNTGTFKKPTDRKDLLNKLNELKNKITKLINDMTANTGDVTGIKERINMLEQELENLTKQLSNAGRDVKQELAGFANALSNLTASVNDYYKKQEEKEKARLAQKEKAELDKFLEAIKNKYYDYAAFKLSLINDKNKLNDMIIAAYKYVNLNIDNLIEFIKSIKMPEQRNLVYRSLYMYMKSNENNSFRDFCSKYAKLNTAFNEDKANKMIKPELNDISFFSNVQSEVFLKSMKNKYFKCAGSILSSIKDEKILKTLASKVIDDDFINQFSLYTCIAEKHQRVLVAGIYLTKANDWHAHFPPTTIVFYAKYVNKLDELIKYGACVTKSPF…	0.778	AETDKDIAAIKTQLTSMSTNVNHLIQTVNAEENSRFPILTVQTLDNQNTGTFKKPTDRKDLLNKLNELKNKITKLINDMTANTGDVTGIKERINMLEQELENLTKQLSNAGRDVKQELAGFANALSNLTASVNDYYKKQEEKEKARLAQKEKAELDKFLEAIKNKYYDYAAFKLSLINDKNKLNDMIIAAYKYVNLNIDNLIEFIKSIKMPEQRNLVYRSLYMYMKSNENNSFRDFCSKYAKLNTAFNEDKANKMIKPELNDISFFSNVQSEVFLKSMKNKYFKCAGSILSSIKDEKILKTLASKVIDDDFINQFSLYTCIAEKHQRVLVAGIYLTKANDWHAHFPPTTIVFYAKYVNKLDELIKYGACVTKSPFKDVVPDLWRLLFGVHE	391	Reovirus sigma C capsid protein	Reovirus sigma C capsid protein	Mnd1 family	Uncharacterized protein {ECO:0000313|EnsemblMetazoa:RPRC015043-PA}	3e-14	#N/A	#N/A	356_Other	100	Family 13	yes	yes	yes	yes	complete	0	118.003	0
Venom_peptidase_S10-like_protein_2	25	31.8	31.83	66.16	40.13	38.83	Pp2_contig0012152	TTAGCATCCTGTCAGTTATTGTGTGAATCTTTAATGCTCAGGAGATAAGTAAAAGTTAGTGCAATCATGTTTAGTAAAGGTTTTATTATTATTTTAATACTAGTGAATATTTATGATATAAATGCTCATCATGGACATCACCATCATCATGATGATAATCAGCATAATCATGAAAGTCAACAGAAACCACCAAGCGATAACGGAGCATTATTTTTAACACCATATATTGAACGCGGAGATATTGAAAAAGGACAACGTTCAGCAGCAGTAAGATCAATTAATCATGATAATATAGAGAGTTATTCTGGTTTTATAACAACTAATAAACAATATAATTCAAATATGTTTTTCTGGTTTTATCCAGCAGAGAAAGATAAACATAATGCACCATTAGTTATA…	1497	25	Venom_peptidase_S10-like_protein_2	MFSKGFIIILILVNIYDINAHHGHHHHHDDNQHNHESQQKPPSDNGALFLTPYIERGDIEKGQRSAAVRSINHDNIESYSGFITTNKQYNSNMFFWFYPAEKDKHNAPLVIWLHGGPGASSVYGLFELGPYYLDKKNKLQKRDNYLSQTFNLLFIDNPVGTGFSFTDNKNGLSKDENDIADNLYETLIQFYKLFPQYKRNDLYISGSSYAGKFTTAFGYKIDQNQKTLKDKINFKGLLVGNGYFDPAIIIQRADPLYQNGLIDFHYKKELEDIVGRIIALINEKKFAEAFALNMEMRKTLQEKTGYTLLFNLAYNTDQYPNGDLVQYLSNIRSNIHVGNITFDTDENMRPALKNELMQSVTPWFEYLSDKYPIVIYSGQLDMEIPFISSVNFLLSLKNN…	0.645	HHGHHHHHDDNQHNHESQQKPPSDNGALFLTPYIERGDIEKGQRSAAVRSINHDNIESYSGFITTNKQYNSNMFFWFYPAEKDKHNAPLVIWLHGGPGASSVYGLFELGPYYLDKKNKLQKRDNYLSQTFNLLFIDNPVGTGFSFTDNKNGLSKDENDIADNLYETLIQFYKLFPQYKRNDLYISGSSYAGKFTTAFGYKIDQNQKTLKDKINFKGLLVGNGYFDPAIIIQRADPLYQNGLIDFHYKKELEDIVGRIIALINEKKFAEAFALNMEMRKTLQEKTGYTLLFNLAYNTDQYPNGDLVQYLSNIRSNIHVGNITFDTDENMRPALKNELMQSVTPWFEYLSDKYPIVIYSGQLDMEIPFISSVNFLLSLKNNVGEKYKTAERQLWLVDNELA…	441	Serine carboxypeptidase	#N/A	#N/A	Putative serine carboxypeptidase {ECO:0000313|EMBL:JAA75878.1}	3e-146	Venom_peptidase_S10-like_protein_1	92.49	#N/A	#N/A	Other protease	no	yes	yes	yes	complete	8.66	295.378	238.5
Venom_ankyrin-repeat-containing_protein_1	26	31.23	31.24	65.21	7.415	5.704	Pp3_contig0047553	GTCAGTATAAAATCTCTATGTGGAATCAATTTATCTCAGACGGCAATAGCATTCTAAGAATGAATCTTGATATGTACGAAACGAATTAACAATGTATAGTCATTAGCGAAAGTTTGGTCAAATTTATGTAGATTGATAGCAGTTATGGAAAATGATGAATAAACGTGATTAACAGTTAAAAAGCTCCTTAAGTTTGCTGAATATACAAAATGGATTTCATCAACAGCAAGGTAAACTTAATTAAAAATATGTATAGACTAAATTTTCAAGCACAATCTTTGCCATTGTCTAATAAAACAAAATTTTATCAAGGAAAATTGATTAGAGATAATAATTTACAGCTTTACTCAATTATTGATGGAAAATTAACTTGTTTTTATTTAAATAATGGAAAATGGC…	11924	17	Venom_ankyrin-repeat-containing_protein_1	MDFINSKVNLIKNMYRLNFQAQSLPLSNKTKFYQGKLIRDNNLQLYSIIDGKLTCFYLNNGKWQVFNIASENLDGTQQIYFSDILGTGQEILISKHTEGIKFYQYNNSQLTLINEDNDFHDLYNWSDADNIIKFGHIYNDKSLVGLLTKHKEFGLKFYCIMKSELNSDDTPIWPLDTNLNIFDNYQLNETKFYLTDLKHTGQDNIVARTKDGLNVYRFNENNLLEPIIDINCCKTLYDVNDNLFFSNVTGSLYEDVLHFNTSGLYLYRYDNVINKYSFINYHPLFSLVKGWTNKYMSTVTFLDINFDGNTEMIFTGPQNIGILSYNNINNNWQSLLDNYKLNIDQRHGLVMHVVPQIDYPILLTYYPQRLQWAYIQEIDSTVIEEHEAPNNNNNDNNSA…	0.107	#N/A	#N/A	Latrotoxin C-terminal domain	Latrotoxin C-terminal domain	Latrotoxin C-terminal domain	Uncharacterized protein {ECO:0000313|EnsemblMetazoa:RPRC010152-PA}	0	#N/A	#N/A	306_Uncharacterised	35.14	Other	yes	no	yes	yes but no signal peptide	complete	0	0	57.3598
Venom_protein_family_11_protein_1	27	30.43	30.43	93.79	69.57	67.7	Pp1_contig0041025	CTTTTAGTGCATGTACTCTCAGACTCTCAGTATTCCAGTTGAAATACGAAAATGTTATTACCTACATCACTATTATTAATATTGTGCTCTCTTACTTTGGCTGATGTAAGCAGTAAAGATGTTGACCAAATGAAACAAGAATTAATAAATTTACAAAATCAATTAAAATACATAAAAAAAAGCCAATTAAAAAATATTGAAAATATTGTGACCAAAAATGTGGAAGAAATAAGCAAAAAAAAAGGAACTGAATACGCAGAAAAATGCGCAAATACAAATGGAAAAAGACTTTTGAATGATATTAAAGAAAAACTTGATGAAGCAACAATTGGATTTATTGAATCTTGCAGAAATTTATTGAATATGATTGAAAAACATGAAATGAATCAGGTGGAACTA…	576	27	Venom_protein_family_11_protein_1	MLLPTSLLLILCSLTLADVSSKDVDQMKQELINLQNQLKYIKKSQLKNIENIVTKNVEEISKKKGTEYAEKCANTNGKRLLNDIKEKLDEATIGFIESCRNLLNMIEKHEMNQVELNQTKRMLLQQDGLFKQQINQTISAVNNYVMKKIWTFEQQISKQCY	0.886	DVSSKDVDQMKQELINLQNQLKYIKKSQLKNIENIVTKNVEEISKKKGTEYAEKCANTNGKRLLNDIKEKLDEATIGFIESCRNLLNMIEKHEMNQVELNQTKRMLLQQDGLFKQQINQTISAVNNYVMKKIWTFEQQISKQCY	144	Up-regulated During Septation	GtrA-like protein	Immunity protein 42	Putative secreted protein {ECO:0000313|EMBL:JAC13895.1}	0.004	#N/A	#N/A	96_Uncharacterised	100	Family 11	yes	yes	yes	yes	complete	2.01602	192.888	0
Venom_redulysin_protein_1	28	28.59	28.59	90.63	31.13	30.03	Pp2_contig0010424	GCTTCATTCAAATCGTGAGTGATGTCTAAGTTGTGGCTCTTATTACTGCTAGTGGCAGCTTTCCAAGCTGTTCGCTCATTTCCTGCTGAAGTGGATTATCCTGAGGAGAGGTCATGGCTTGAAGACTTTACTTCAATGGAAGAAGATAAAGTTGATTCAACTGCAACCATTATTAAGGATACCTGGGGTAAGTTAAAGAAATTATGGAAAAGCAAAAAAGACGAATTAAAAGGAAAAGGCAAAGATAAATTGGATCAAATTATTGCAAAATTGAAGGATATGTTGTGCAAGCAAAAAGATTTCTTAGATCTTGATTATGAAGAAGATGCAGCCTCAGACTCAGTCCAAGCTAAGCTGATGCAAAAAATCAAAGAACTTCAAAATAAAATCAAGCAAGTT…	1162	24	Venom_redulysin_protein_1	MSKLWLLLLLVAAFQAVRSFPAEVDYPEERSWLEDFTSMEEDKVDSTATIIKDTWGKLKKLWKSKKDELKGKGKDKLDQIIAKLKDMLCKQKDFLDLDYEEDAASDSVQAKLMQKIKELQNKIKQVTEEKKLALLQRIEELRAKICDKLSDAEDTEDGDDEERIKWGKIGKNIMKGAKKAWKKMKPALKNAVKKGGNLLRRNSVKVTPLECDDKTCKTCINLVFLGLSACLKATISREDKVTYFTIAGDVNGSPQFQEKIKLGDVPRCLNAGSVIGKICVKGVEGKGKSSQGKANVNFCLGFLAEKHNVGVKVCATYENKKFKVKLSPQLFAGGLDDSGDIIVGNEKDESQGVSLDADEFEID	0.917	FPAEVDYPEERSWLEDFTSMEEDKVDSTATIIKDTWGKLKKLWKSKKDELKGKGKDKLDQIIAKLKDMLCKQKDFLDLDYEEDAASDSVQAKLMQKIKELQNKIKQVTEEKKLALLQRIEELRAKICDKLSDAEDTEDGDDEERIKWGKIGKNIMKGAKKAWKKMKPALKNAVKKGGNLLRRNSVKVTPLECDDKTCKTCINLVFLGLSACLKATISREDKVTYFTIAGDVNGSPQFQEKIKLGDVPRCLNAGSVIGKICVKGVEGKGKSSQGKANVNFCLGFLAEKHNVGVKVCATYENKKFKVKLSPQLFAGGLDDSGDIIVGNEKDESQGVSLDADEFEID	344	Apolipoprotein A1/A4/E domain	Bacterial protein of unknown function (DUF883)	Bacterial protein of unknown function (DUF883)	Putative trialysin {ECO:0000313|EMBL:JAC86072.1}	4e-52	Venom_redulysin_protein_1	100	29_Redulysin	91.18	Redulysin	no	yes	yes	yes	complete	13410.3	106.436	6.30721
Venom_protein_family_23_protein_1	29	27.76	36.98	94.43	52.2	45.48	Pp2_contig0008300	TCTGTATATAATAAGCAAGACCGGTTTTTTCAGATACCAGTTAGCGGTTAGAATTCATTGATTAAATATATATATATACTTCAGTATTTTGTTTTACAATGTTGAATCATCAGTTAGTGTTATATTTTATGCAACTAATAATGTTTGCAGCATATGCAGAAATAGATAAATCTTGGGTACAGAATATTATAAAACAGGATGATATTAGACATGATTTAAAGGAGATTATATCATTGAAATCAGCTCCAGCTGAAGCTAATTTAACAACTAGAGGAAGTGAAGATAGAAGACTGACCTTAGAGGTACTTTTGAATGATGGTACCAAAACTACAAGATCAGCGATATTAAGAGCAATACCAAGTTCACCAGCTTTGAGTCAGTATATCAGAGAAAGTTCAG…	1414	21	Venom_protein_family_23_protein_1	MLNHQLVLYFMQLIMFAAYAEIDKSWVQNIIKQDDIRHDLKEIISLKSAPAEANLTTRGSEDRRLTLEVLLNDGTKTTRSAILRAIPSSPALSQYIRESSAFNIEIGAYRDALPKMEQLLLKLNDRSDPLWVRTLGFREYDQLLFEDVEESGYKRANRWKGMNKEQSYLALKALAKFHALSAVANQENNNKIKEQFNLSVVEARFEQLKDYFEVTYNLFADLIEKKWGPEWADAAKKIRALAPNVKSRLYKINSEKDSFLNVLNLGAPNIRSIYFKNHITDLTESEKPIAVRFSYFQLTFFNTPLQDVQYIINTSPNLELMTKYRNDLLAHYYSSLVHYLQKFGYKGKIPTQEEFNHEIKRTNFIGITTAIQVLPNRFEAPEPNPEKSYEEYADKFIKT…	0.563	DKSWVQNIIKQDDIRHDLKEIISLKSAPAEANLTTRGSEDRRLTLEVLLNDGTKTTRSAILRAIPSSPALSQYIRESSAFNIEIGAYRDALPKMEQLLLKLNDRSDPLWVRTLGFREYDQLLFEDVEESGYKRANRWKGMNKEQSYLALKALAKFHALSAVANQENNNKIKEQFNLSVVEARFEQLKDYFEVTYNLFADLIEKKWGPEWADAAKKIRALAPNVKSRLYKINSEKDSFLNVLNLGAPNIRSIYFKNHITDLTESEKPIAVRFSYFQLTFFNTPLQDVQYIINTSPNLELMTKYRNDLLAHYYSSLVHYLQKFGYKGKIPTQEEFNHEIKRTNFIGITTAIQVLPNRFEAPEPNPEKSYEEYADKFIKTNTTALTPSRMESKEFSEYMKVL…	409	Ecdysteroid kinase	Ecdysteroid kinase	#N/A	Uncharacterized protein {ECO:0000313|EnsemblMetazoa:RPRC003547-PA}	2e-145	Venom_protein_kinase_1	69.91	153_Other	69.91	Uncharacterised	no	yes	yes	probably (weak signal peptide)	complete	0	145.591	583.128
Venom_protein_family_8_protein_1a	30	26.88	26.88	99.06	84.91	84.91	Pp2_contig0020439	CGTTACTCATCTGTATAAAAACACATGTCGGCAACATTTCATCTGTATCTAGTTTCTAGCTTAGTAACAAAGATTCATCTAATTAACAGCTTACAGACATGAATCCTCTGGTATTTCTACTTCCGTTTGTATTGCAGGTGGTATTCTCAACAAATGTGTCAGTGTCATCCCATAATGGTGAAGCTGTAATAAGTATTAATAATCAAGTAGTAGATCTGAACAAAGCAAATCTTGTAGAGCGAACACCGTACAGTTCAGTGTATAATCCAGCTGAAGATCGTAGCTGCTTAATTATACAATCAGAGCATGCATTATTTGTAAAATGTAATGGATCAACAAGTTCATCCAGTTCTGGCAGTATGGGATCTGGTGAACGACAAGATTTTAATAATCTTAAGA…	473	33	Venom_protein_family_8_protein_1a	MNPLVFLLPFVLQVVFSTNVSVSSHNGEAVISINNQVVDLNKANLVERTPYSSVYNPAEDRSCLIIQSEHALFVKCNGSTSSSSSGSMGSGERQDFNNLKKKYAGN	0.765	TNVSVSSHNGEAVISINNQVVDLNKANLVERTPYSSVYNPAEDRSCLIIQSEHALFVKCNGSTSSSSSGSMGSGERQDFNNLKKKYAGN	89	#N/A	#N/A	#N/A	Putative salivary secreted protein {ECO:0000313|EMBL:ABR27980.1}	3e-05	Venom_protein_family_8_protein_1	100	380_Uncharacterised	100	Family 8	no	yes	yes	yes	complete	19.3595	5214.27	0
Venom_S1_protease_6	31	26.33	26.41	79.47	51.91	45.16	Pp3_contig0047189	CTTGACATTCAGTACTAAATCTCTGTTGTGTGAATTCAGCTCGGCAGAAATTTAGAGCTAAGATGTTGTCTTTAATTCTTTGTGGGCTACTAGCCGTTGGTTCAGTTCTGGGTGATGGGGAACAGCTTGATTTTACTGGAGTATCTGGCAGGCTTCAAGTACCAAATCAAATCGTTTGGTATCCACCTCCAATTGGAGGCATTGGTGGAATTGGAGGAATCGGTGGAATCGGAGGAATCGGTGGAATTGGAGGCGGTGCAGCATCCCCTGAGGTAGATTCTTCAGAGCATGGTGTCACTGCGGGAAGGCGTGCCACTAGTTGTAAATGCGGCTGGGCTAATAGGGCAAAAGCAAGAATCGTCGGAGGTAAAGTTCATGCACCAAATGAATATCCATTCA…	1168	29	Venom_S1_protease_6	MLSLILCGLLAVGSVLGDGEQLDFTGVSGRLQVPNQIVWYPPPIGGIGGIGGIGGIGGIGGIGGGAASPEVDSSEHGVTAGRRATSCKCGWANRAKARIVGGKVHAPNEYPFIAGVAHSTSPNRPHCGSAIVSPWHILTAAHCTEGAKSLVVTVGDYDRSGRAGPSTIIRVRKIYDHEQYNNQVIRHDISLLLLEKPITQNDKVGPACMPTSPINLVGKHVRFIGWGAMRYQGAMTTLPQKVDVRVVDMNTCSRAWPYHVLANPATQICTHSRNKTPCQGDSGGPVVYLDPQTNRYTLVGLVSFGPMCKDDKPSIQTSVAAYLPWIHRIIQATAPGQQTCS	0.846	DGEQLDFTGVSGRLQVPNQIVWYPPPIGGIGGIGGIGGIGGIGGIGGGAASPEVDSSEHGVTAGRRATSCKCGWANRAKARIVGGKVHAPNEYPFIAGVAHSTSPNRPHCGSAIVSPWHILTAAHCTEGAKSLVVTVGDYDRSGRAGPSTIIRVRKIYDHEQYNNQVIRHDISLLLLEKPITQNDKVGPACMPTSPINLVGKHVRFIGWGAMRYQGAMTTLPQKVDVRVVDMNTCSRAWPYHVLANPATQICTHSRNKTPCQGDSGGPVVYLDPQTNRYTLVGLVSFGPMCKDDKPSIQTSVAAYLPWIHRIIQATAPGQQTCS	324	Trypsin	Domain of unknown function (DUF4656)	#N/A	Putative salivary serine protease {ECO:0000313|EMBL:JAC86766.1}	2e-99	Venom_S1_protease_6	100	191_Protease	100	S1 protease	no	yes	yes	yes	complete	3535.08	25.6377	2.49716
Venom_redulysin_protein_7	32	25.71	27.08	83.62	32.53	30.13	Pp2_contig0009958	ACAATCATTTGTGAAAGATGTCTAAGTTGTGGCTTCTTTTGCTTGCTGTGGCAGCTTTCCAAGCTGTTCACTCGTACCCAGCTCACGAAACAGACTATTTAGAAGATGCTGAGCAATCAACATGGAGCATTCTTAAAGATACCTTTGGGAAATTAAAGGACTTATATACTGAAAAAGGTAAACAAGCGTTGGAAAAGTTGACCGAAAAACTTAAAGAAAAATTATGCAATCAACAAGACTTAGAAGACTTTGATTTTGAAGAAGATGAAGAACCTTCACTTCAAATACAAGTTGTACAAAAACTGAGGGAACTATTGAAGAAACTTCAAGCAGCTAAAGATGCTGAAAAAGCAAGAATTCAACGCCAAATTAATGCTTTGAGAACTAAGATTTGCGATA…	1420	23	Venom_redulysin_protein_7	MSKLWLLLLAVAAFQAVHSYPAHETDYLEDAEQSTWSILKDTFGKLKDLYTEKGKQALEKLTEKLKEKLCNQQDLEDFDFEEDEEPSLQIQVVQKLRELLKKLQAAKDAEKARIQRQINALRTKICDKLNQQDFEEDKADTTAAIIKDTWSKLKDLWKSKGEQVKGKAKDALQKLIAKLKDTLCKQKDFIELDYEEDDAKDPVKVKLMQKIKELQQKIKKVTEEKKLELLQRIEELRAKLCDKLSDAEDTDDGDDEERIKWGKIGKGILKGAKKAWKKMKPALKSAVKKGAKLLKKNAIKVTPFECEEKSCKTCINLVFLGLSACLKATITRTNKNTYFTISGEVNGNTQFEEKIRLGDLPRCVNAGSVIGKLCLKGMEGKGKSSQGKANVNFCLGFLA…	0.872	YPAHETDYLEDAEQSTWSILKDTFGKLKDLYTEKGKQALEKLTEKLKEKLCNQQDLEDFDFEEDEEPSLQIQVVQKLRELLKKLQAAKDAEKARIQRQINALRTKICDKLNQQDFEEDKADTTAAIIKDTWSKLKDLWKSKGEQVKGKAKDALQKLIAKLKDTLCKQKDFIELDYEEDDAKDPVKVKLMQKIKELQQKIKKVTEEKKLELLQRIEELRAKLCDKLSDAEDTDDGDDEERIKWGKIGKGILKGAKKAWKKMKPALKSAVKKGAKLLKKNAIKVTPFECEEKSCKTCINLVFLGLSACLKATITRTNKNTYFTISGEVNGNTQFEEKIRLGDLPRCVNAGSVIGKLCLKGMEGKGKSSQGKANVNFCLGFLAEKHNVGVKVCATYENKKFK…	439	Apolipoprotein A1/A4/E domain	Apolipoprotein A1/A4/E domain	#N/A	Putative trialysin {ECO:0000313|EMBL:JAC86072.1}	5e-50	Venom_redulysin_protein_7	99.78	129_Redulysin	100	Redulysin	no	yes	yes	yes	complete	3445.33	46.8645	0
Venom_bacterial_permeability_increasing-like_protein_1	33	25.46	25.46	82.76	48.62	48.62	Pp2_contig0000012	AAAATCTCCATCAATATTTAGTCCTTTATTTAAAATAAAAAAATAATCATGAAAGTGTTATTAATTATATTATTGTTTTCTTTTGTACAATTAAATCTAGCCCAGCTAGATTTTAATAGCTTATTAAAACAAGTTAAAAATGATGTTACAGATTCACAGAAAAAAATACAAGAAAAAGTAGCGGAACGTGAAAAAAATCTACCAAAATTTAAAGAAGGTACTTTTGGAAATTTAGCATCAAGATTAATTGAGTCAACAAAAAGAGCAACAACAGCATTAACTCAAGGTGTAAGGAATACTGCATCAGAGCTAACAAGATCATTAATATCAGCTGCAACAAATACAGGTGTATCATTGTTATTAAATGAATTTAAATTAATATCGGATACAACAGGTATT…	1039	19	Venom_bacterial_permeability_increasing-like_protein_1	MKVLLIILLFSFVQLNLAQLDFNSLLKQVKNDVTDSQKKIQEKVAEREKNLPKFKEGTFGNLASRLIESTKRATTALTQGVRNTASELTRSLISAATNTGVSLLLNEFKLISDTTGIGRQLSLPDVETSAYGFNVKASGGYFSALSSLEKYGSIDVTILDAETAILDVPVRFNEMKIGYGSLSVSGFLISTSGSFSVNVEKNSIIIRLKLGMDSTCALSVEKVTIDQLDGITVKLEGLGGYASMLTEKLTNYIISWLKGNIARYIQDAIDSNLKTALGHNSMICSNFMPA	0.91	QLDFNSLLKQVKNDVTDSQKKIQEKVAEREKNLPKFKEGTFGNLASRLIESTKRATTALTQGVRNTASELTRSLISAATNTGVSLLLNEFKLISDTTGIGRQLSLPDVETSAYGFNVKASGGYFSALSSLEKYGSIDVTILDAETAILDVPVRFNEMKIGYGSLSVSGFLISTSGSFSVNVEKNSIIIRLKLGMDSTCALSVEKVTIDQLDGITVKLEGLGGYASMLTEKLTNYIISWLKGNIARYIQDAIDSNLKTALGHNSMICSNFMPA	272	Domain of unknown function DUF20	Domain of unknown function DUF20	SurA N-terminal domain	Salivary secreted protein {ECO:0000313|EMBL:ABR27836.1}	6e-90	Venom_bacterial_permeability_increasing-like_protein_1	100	43_Uncharacterised	100	Other membrane disruption	no	yes	yes	yes	complete	0	728.954	0
Venom_peptide_Pp22a	35	23.08	23.08	88.89	77.78	77.78	Pp2_contig0027697	CAAAGATTAAATTTTTTAGTGTGTCAATTTTATTCTTTGTGTTCAATTTAAAATAACTGATAAAGAAAAAATGCACAAGTTCATCGTACTCTTACTGATAGCAGTGGTTGCTTATAAAACTGAATGCCGGATAATCCGTACAACTGAAGGTTGGTTTAACGCAAAGGATGAAGACCAGCCTAGGAGTAATCTGGCAGAACATCTAAAAGAAATTCCAATGTATCCTGGTATAGAATCATATAATGAAATTGATGTTCCTCGTAGAATAATAGACGCTAGAGAACGTTGTCCTGAAGGTACTCAAGCAGATGGTGCAGGTGAATGTGTACCAGTTTTCGGATAAGTTCATTTTTAATTATTTAAAAAATATTTAAACATTAAACGAATTATAATTTTGAA…	464	25	Venom_peptide_Pp22a	MHKFIVLLLIAVVAYKTECRIIRTTEGWFNAKDEDQPRSNLAEHLKEIPMYPGIESYNEIDVPRRIIDARERCPEGTQADGAGECVPVFG	0.78	RIIRTTEGWFNAKDEDQPRSNLAEHLKEIPMYPGIESYNEIDVPRRIIDARERCPEGTQADGAGECVPVFG	71	#N/A	#N/A	#N/A	#N/A	#N/A	#N/A	#N/A	352_Other	100	Peptide	yes	yes	yes	yes	complete	23.0971	223.552	0
Venom_protein_family_1_protein_1	36	22.75	22.75	80.92	56.58	56.58	Pp3_contig0039938	AAGATTTAGTTTTTTTGTAAAATTAAAAACAGAAAAACAATATGGCCAACACTGTATTTATCACCTGTTTAATTGCAGCTTTCTGTTTTATTGGCTGTTTTGGTGATGAAGCTGAGGTACAAGCATTTTGGAAAACCAGAGAAAATGCTGTATTCCAGTTTAGATTAGCCAAAGTAGAAATAGAATCATCACTCTATCAGAAAACTAAGGTAGCAATGGATAAAGCTAAAACTGAAGAACAGAGAGACTGCATGGATGATGCCAAATCAAAAGGTATCGCAGAAAGTACTACAATACTTGATGAGACTGTCGGTAAAATTTTACCAGAAATTAAAGAAGTATCTGAAAGTTTGAAACTGGGTGATGAAACTAAATTGAAAGAATTTAATAAAAAATGGA…	560	13	Venom_protein_family_1_protein_1	MANTVFITCLIAAFCFIGCFGDEAEVQAFWKTRENAVFQFRLAKVEIESSLYQKTKVAMDKAKTEEQRDCMDDAKSKGIAESTTILDETVGKILPEIKEVSESLKLGDETKLKEFNKKWNYTDFKAKAMESFKAKANKLNEQVQAGLNKCMA	0.832	DEAEVQAFWKTRENAVFQFRLAKVEIESSLYQKTKVAMDKAKTEEQRDCMDDAKSKGIAESTTILDETVGKILPEIKEVSESLKLGDETKLKEFNKKWNYTDFKAKAMESFKAKANKLNEQVQAGLNKCMA	131	#N/A	#N/A	#N/A	Membrane protein {ECO:0000313|EMBL:KEO73175.1}	0.005	Venom_protein_family_1_protein_1	100	239_Uncharacterised	100	Family 1	no	yes	yes	yes	complete	4963.42	23.1417	3.34823
Venom_protein_family_11_protein_2	37	21.61	23.32	95.03	80.12	75.78	Pp2_contig0008302	ATTCAATAAAACGTTTCCCCAAAAAAACATCAATCCTAAAATGAGGTCTATATTAGTAATTATTTCACTAAGTTTGGCTGCTCAAGCTGCAATATCAAACAGCGATGTCTCAGAAATGGTGAATAAATTGCAAAGCTCCATTGATAAACTGGAAGAAATTGAAGGTAAAATTAATGGGAATATTAAAAAATTCACGGCAGAATTATTGGCACATACTGAAGAAGATAATGGAGCCGATGGTAAAAATTGTTTTCTGAACCTTCTTCAAGAATACAAACAGAAAGTCAACATTATGATTGATGAAAGTATCGGTGGTTATATACTTTCTTCAAGATCACTAATAAATGATATAAAAAGTAGCCGGCTAGATGAATCAGAAATGGAGCATACAAAGCATAT…	563	18	Venom_protein_family_11_protein_2	MRSILVIISLSLAAQAAISNSDVSEMVNKLQSSIDKLEEIEGKINGNIKKFTAELLAHTEEDNGADGKNCFLNLLQEYKQKVNIMIDESIGGYILSSRSLINDIKSSRLDESEMEHTKHMLSKEGSYFQQMKNSIRFMLDRIVADEKEFHDTVHKQCCKHD	0.716	AISNSDVSEMVNKLQSSIDKLEEIEGKINGNIKKFTAELLAHTEEDNGADGKNCFLNLLQEYKQKVNIMIDESIGGYILSSRSLINDIKSSRLDESEMEHTKHMLSKEGSYFQQMKNSIRFMLDRIVADEKEFHDTVHKQCCKHD	145	gag-polypeptide of LTR copia-type	gag-polypeptide of LTR copia-type	HRDC domain	Putative secreted protein {ECO:0000313|EMBL:JAC13895.1}	7e-28	#N/A	#N/A	463_Uncharacterised	100	Family 11	yes	yes	yes	yes	complete	8.79527	1647.91	0
Venom_redulysin_protein_9	38	20.82	23.44	74.77	38.99	35.78	Pp3_contig0015983	AAGAAGACATGGAAGAAGATATGGAAGAAGATGATGTTAAAGAAACGGTAATTGCACAATACAAGCAACTCATCCAAAAAGTTAAGGATCTTATTAGTGATGCTAAAAAGAAATATGGTGCTGATAAGGAAAAACTGAAGGAAGAGATGAAGAAAGTCAAGGTTAAGGTTTGTGCTCAACTGAAGAAAGCAGCTGAAGAAGATGAAGAAGACGAGGAGGATGATGGAGATGATGAAGAACGTGGTATGAAAATTAAAAATCCTTTTAGTAAAAAACCAAAACAACCCAAACTACCAAAACCTCCTAAGCCACCTAAAAAGCCAGGCTCAAGCTTCAAAGACAAAATGAAGAAGTTGAAAGATAAAATGAAGGAAAAGATGAAGAAAGCCGCTGAAATGT…	663	18	Venom_redulysin_protein_9	MEEDMEEDDVKETVIAQYKQLIQKVKDLISDAKKKYGADKEKLKEEMKKVKVKVCAQLKKAAEEDEEDEEDDGDDEERGMKIKNPFSKKPKQPKLPKPPKPPKKPGSSFKDKMKKLKDKMKEKMKKAAEMLKNMGVKINMMECEEKTCKTCISFSLPGFEKTYCISMRFMRTNKNTYVIFGIGKEGNPAVEQKLKLGDLPSCFGLGELLGKVCVKCVE	0.101	#N/A	#N/A	Spt5 transcription elongation factor, acidic N-terminal	Spt5 transcription elongation factor, acidic N-terminal	Brix domain	Trialysin {ECO:0000313|EMBL:ADN29791.1}	2e-19	Venom_redulysin_protein_8	93.78	83_Redulysin	77.57	Redulysin	no	no	no	no signal peptide	partial	25288.4	135.007	0
Venom_triabin-like_protein_1	39	20.2	20.2	87.74	48.58	43.4	Pp3_contig0049458	CGATAAGTGGAATTAATTTTCTGCATTAATTATATGTGTTTTTTACAGAGATATTAGAAACCGCACCGCATTGTGTTAATGCAATAAAGATAAAGATGGGCGCGGAAAAACAAGTTCAGATATGATGGGTGGGTGGGAGAAGGTGTCTTCGTTATAAGTAGGTATGACCTTAGTGAGATTTCAGTGCTATTCCAAATCTCCTATCACAACAACTATGAACGCCTTATTTGCTTTAACATTTTGCGGAATTTTGGCACTGTCATTTTCCGCTTCAGTATCAAATCTTCAATGCAGAAATATAGCTGGAAAAAGTGACTTGGATGTAAAGAAGTATTTCAATGGTCGCTGGTATTTGACAAAATTAGAAAAATCTGATGGTCCATCAGACGTATGCCAAGA…	1010	10	Venom_triabin-like_protein_1	MNALFALTFCGILALSFSASVSNLQCRNIAGKSDLDVKKYFNGRWYLTKLEKSDGPSDVCQESKSDVKDGIVSHKILSYYQGRDPEFGYIDCKTNVKEISDGKAVLNCNLKLKSEVSTFTLEGTVVETDYETFAIFYACGKDGDKVTGDNVLLLQRNKDIEETNPKIKETLKKIGLNLDDFTPRKPGFCKVDPDF	0.802	ASVSNLQCRNIAGKSDLDVKKYFNGRWYLTKLEKSDGPSDVCQESKSDVKDGIVSHKILSYYQGRDPEFGYIDCKTNVKEISDGKAVLNCNLKLKSEVSTFTLEGTVVETDYETFAIFYACGKDGDKVTGDNVLLLQRNKDIEETNPKIKETLKKIGLNLDDFTPRKPGFCKVDPDF	177	Triabin	Nitrophorin	Lipocalin / cytosolic fatty-acid binding protein family	Putative triabin-like lipocalin {ECO:0000313|EMBL:JAC17022.1}	1e-44	Venom_triabin-like_protein_1	100	32_Lipocalin/Triabin	27.8	Triabin	no	yes	yes	yes	complete	0	0	4.83264
Venom_Kazal_domain_peptide_1	40	20	20	96.15	75.64	75.64	Pp3_contig0027525	AGAAGGTCATATCAGAGCACTACCAGTTTGTATATAAAATCAACAGCCACCTAATATTTAAAACAGTTGAACACAGTTACCTACATTTCAATAATTAAATTAATTAAAATATTTCACAATGAAGAACTTTTATTGTCTGCTGTTTTTTGTGCTTCTTATTGTCGGATTAGAAGCAGCAAGTACAAAAAAAAAATGCCAATGTGACTGCAAGAAATACCCTACAGCTACAGTATGCGCAAAAGATTTAAAAACTGGTGACACCGAAACATTCCTAAATGTATGCCAAGTGACCTGCTACAATTGCACTCATAATAAAAATTATGTGATTATGTATTCAGGAGAATGCAAGAATTAATCATTTATATAACTCCGTAAAAACATAAAGATATTGTTGCAGGT…	507	28	Venom_Kazal_domain_peptide_1	MKNFYCLLFFVLLIVGLEAASTKKKCQCDCKKYPTATVCAKDLKTGDTETFLNVCQVTCYNCTHNKNYVIMYSGECKN	0.921	ASTKKKCQCDCKKYPTATVCAKDLKTGDTETFLNVCQVTCYNCTHNKNYVIMYSGECKN	59	Kazal-type serine protease inhibitor domain	#N/A	#N/A	Putative kazal-type serine protease inhibitor {ECO:0000313|EMBL:JAA75128.1}	9e-19	#N/A	#N/A	23_Kazal	100	Kazal	yes	yes	yes	yes	complete	14.0622	1419.13	5.22984
Venom_periostin-like_protein_1	41	19.92	19.92	68.33	20.31	20.31	Pp3_contig0051559	ATAAACAGCCTGCACAGTACAGTCGGCCATATTCGTACATTAAACATTGAACGAGTAAATCTAAACAAACTTTTCTGATTAAATTTTTTATAATTTTTCCCCGGTCAAAATGTCGGGTCAAAAAATATGTTTTGTTGTTTTGGTGAGCTTGATGGTTGGTATGACTATGGCACAATGGATTGATAATCCAGCTGATATGCTTTTTTCATCATTTCATAAAGGTTTATCAGATCTGGCATCTAAAGGTGTAGAAGATCTATTGGCTGATGAAGCGAGTGATGTCGAGGTGAAGAAAGATAAATCTCGTGAAGAACTGGAGAAAGTTGACGAGAATAATAATAGTAACAACAACAACAAGGATGAATCAGCATCACAAGAGAACAATGATGATGACGACGA…	2668	20	Venom_periostin-like_protein_1	MSGQKICFVVLVSLMVGMTMAQWIDNPADMLFSSFHKGLSDLASKGVEDLLADEASDVEVKKDKSREELEKVDENNNSNNNNKDESASQENNDDDDDDDDDDVKAVVNPLLSTTDDFFALFPNIFKVLQSPTLKQWWQGDNVCKETEEKEEKGEEEHPFIIGKAHFSSCKYMPNKYECITEIRERGKPTKKTIVTYRCCHGYKVKPGTQTCQTAETKPIEELAKELGAEKFLDMVKNEGMFEAVKGAKTVFLPLDGAMEEFLNKEVVGTNEIDINPVDKKAIILNHIVPEIKETSDLQDNMVLKAEDGYGLRLKSYPGGLVTINCLPVNETDKETENGVVHTIEGVLTPVKNDIADILSQEKFSKFRELLKEHNLWDTITSGDNAFTVFAVNNEGVDKL…	0.866	QWIDNPADMLFSSFHKGLSDLASKGVEDLLADEASDVEVKKDKSREELEKVDENNNSNNNNKDESASQENNDDDDDDDDDDVKAVVNPLLSTTDDFFALFPNIFKVLQSPTLKQWWQGDNVCKETEEKEEKGEEEHPFIIGKAHFSSCKYMPNKYECITEIRERGKPTKKTIVTYRCCHGYKVKPGTQTCQTAETKPIEELAKELGAEKFLDMVKNEGMFEAVKGAKTVFLPLDGAMEEFLNKEVVGTNEIDINPVDKKAIILNHIVPEIKETSDLQDNMVLKAEDGYGLRLKSYPGGLVTINCLPVNETDKETENGVVHTIEGVLTPVKNDIADILSQEKFSKFRELLKEHNLWDTITSGDNAFTVFAVNNEGVDKLDSSSSMCLNTILRHHIIPITV…	762	Fasciclin domain	Fasciclin domain	Fasciclin domain	Putative transforming growth factor-beta-induced protein ig-h3-like isoform x3 {ECO:0000313|EMBL:JAC13672.1}	0	#N/A	#N/A	144_Other	100	Other	yes	yes	yes	yes	complete	5.247	26.2598	81.6429
Venom_laccase-like_protein_1	42	19.9	19.92	49.86	15.04	15.04	Pp3_contig0006580	GTTCAATGTGGCCCCCCCGCTTAGATAAACTGTGAAAGGTAAAAATCTCTTTAACTCCGTTTTCTAACTGGCTAACGTACAGTTACAGTCTTCAGTTAGCCGCCTGAAGGCAACAAGCACGCTTATTTTTTTTGTTTTCGTTTATTTAATGCCGATTTAAAGAAATAAGAAAAAAAAATTAAATAGAAAAGGTGTCTAACAGTCCGCCGCACGTAGTCATTGTATTTCTTTTTAAAAAAAGGGACAGTGTTCTTCTTTTTTTTTTAATTTTGACTTAATAATTTCTATAAAAGTGTTATCGGTGTGTGCAGTTTCGCCACATCTCGTATTTAATACATTTATTTTATAATAACACGTTATCCATCATGGACTTACGGTTGTGCTCAATTATACTTCTGG…	4307	11	Venom_laccase-like_protein_1	MDLRLCSIILLVVATTFATKVSTSGPRVKKRTGPLRPLDPSSSASWWRQELNPGQTFAEEDPSGGTDFFSSSHGLVQTHPGDLPAFGGPAFGGPAVPEPAARKYAPASSLDFDRRGLEELRRNPLLSSPEECARACREGEPPKICYYHFTAELYTVLGAACQVCTPNATNTVWSHCQCVLADGVERGMLTINRMLPGPSIQVCEGDKVVIDVLNRMEGAELTIHWHGIHQRGTPTSDGVPFVTQCPISEGNTFRYQWVAGNAGTHFWHAHTGLQKMDGIYGSIIVRQAPSLDPNSHLYDYDLTTHVMLLSDWMHEDAMERFPGRLAANTGQDPETLLINGKGQFEDPNTRYRTNTPLEIFTITPGRRYRFRMINSLASVCPAQLTIQGHPLVLVATDGE…	0.835	TKVSTSGPRVKKRTGPLRPLDPSSSASWWRQELNPGQTFAEEDPSGGTDFFSSSHGLVQTHPGDLPAFGGPAFGGPAVPEPAARKYAPASSLDFDRRGLEELRRNPLLSSPEECARACREGEPPKICYYHFTAELYTVLGAACQVCTPNATNTVWSHCQCVLADGVERGMLTINRMLPGPSIQVCEGDKVVIDVLNRMEGAELTIHWHGIHQRGTPTSDGVPFVTQCPISEGNTFRYQWVAGNAGTHFWHAHTGLQKMDGIYGSIIVRQAPSLDPNSHLYDYDLTTHVMLLSDWMHEDAMERFPGRLAANTGQDPETLLINGKGQFEDPNTRYRTNTPLEIFTITPGRRYRFRMINSLASVCPAQLTIQGHPLVLVATDGEPVHPVVVNTIISFSGERY…	720	Multicopper oxidase	Multicopper oxidase	Multicopper oxidase	Laccase 2 {ECO:0000313|EMBL:BAJ83488.1}	0	#N/A	#N/A	228_Other	100	Other enzyme	yes	yes	yes	yes	complete	0	0	134.728
Venom_glycine-rich_peptide_Pp23b	43	17.44	17.44	100	77.42	77.42	Pp3_contig0042688	TATACAGTCTCGATAGAGTTATTATTTAGTGCATTCTCTCTAGTCACTTTACTGCAACACAATCATGCGTGCAATCATCTTAACTACAGCTTTACTAGTGATCATGGCCGCCGTACTAACTACAGCTGATAACTCGCCTAAACTAACTGTTGAACTCTCGGAAACTCGTAATAAAGGACCATATGGTAGTGAACGTGTTCAAACTGGCAAAGTAACTCAAGATGCATGGGTCAGCAGAGATGGAAACTTGCGTGCTGGTGGATATGTACAACACGATAGGTACAGCGGTCCAGGAGGAAGTAATCGTAACACCCATGGAGGTTTCCAAGTCAGCGGTAGATTTTAATTTGTTAATATATATAGTTTTTGTATTTTTTTATAACTGAG	387	20	Venom_glycine-rich_peptide_Pp23b	MRAIILTTALLVIMAAVLTTADNSPKLTVELSETRNKGPYGSERVQTGKVTQDAWVSRDGNLRAGGYVQHDRYSGPGGSNRNTHGGFQVSGRF	0.851	DNSPKLTVELSETRNKGPYGSERVQTGKVTQDAWVSRDGNLRAGGYVQHDRYSGPGGSNRNTHGGFQVSGRF	72	Glycine rich protein family	#N/A	#N/A	Uncharacterized protein {ECO:0000313|EnsemblMetazoa:RPRC006823-PA}	4e-38	#N/A	#N/A	175_Other	100	Peptide	yes	yes	yes	yes	complete	0	0	0.783028
Venom_apolipophorin-like_protein_1	44	17.26	17.27	71.95	8.415	6.326	Pp3_contig0029580	AATAGGAAACGCTCGCTGTTCCCTTTTGTACCTGCACCATGAAGCAGCGTAAAGGGCTTCTTTTAGCATCGCCAATACTCATCTTTCTTTTCATTTTATCCGCATCAACAGATGCACGGCAGTGTAAACTTACCTGTGCTGGAGGTTCTGGAAATATTCTAAAATTTCAACCTGGAAAAACCTATCAGTATAAATTAGAAGGAAACTCGATAACAACATTACCAGGCGCTAAGAATGAAGTAAGCAAAGTTGGAATCGAAGCAAATGTCGAAGTTTCAGCAGCGAAAGATTGTGAACATGTGTTGACAGTTTCAGGTGTTCATACTATAGCACCTGATGGACAGAAATACAGTGTTGACAATATACTCGGTTCAAATCTGCTGAAATTTGGCCTACAAA…	10153	20	Venom_apolipophorin-like_protein_1	MKQRKGLLLASPILIFLFILSASTDARQCKLTCAGGSGNILKFQPGKTYQYKLEGNSITTLPGAKNEVSKVGIEANVEVSAAKDCEHVLTVSGVHTIAPDGQKYSVDNILGSNLLKFGLQNGKIVDLCASQTEKPNALNVKRAILSLLQSSVLKDSGYALQHETDVFGSCPTNFEFSKQGGSVLVKKSKDLLKCAHREELNLPYSTSSYFIKSDLQTSPLLLGTYSSEQKFDGGILKSAQSEEHYSYNPATAVESITKIEVITKLNFVGQTDKPCPVANVNEGKSLIFEGGHPGDYKGGVQTMVELLKVSCDSRSIDKEGASKYNQLVRVVADAPKDDLLKVYQQVKSGQGFKEKDIAKKLFLDALAAAGSSGSVEVLAKILKDKEVSGAKAAYYHMLL…	0.834	RQCKLTCAGGSGNILKFQPGKTYQYKLEGNSITTLPGAKNEVSKVGIEANVEVSAAKDCEHVLTVSGVHTIAPDGQKYSVDNILGSNLLKFGLQNGKIVDLCASQTEKPNALNVKRAILSLLQSSVLKDSGYALQHETDVFGSCPTNFEFSKQGGSVLVKKSKDLLKCAHREELNLPYSTSSYFIKSDLQTSPLLLGTYSSEQKFDGGILKSAQSEEHYSYNPATAVESITKIEVITKLNFVGQTDKPCPVANVNEGKSLIFEGGHPGDYKGGVQTMVELLKVSCDSRSIDKEGASKYNQLVRVVADAPKDDLLKVYQQVKSGQGFKEKDIAKKLFLDALAAAGSSGSVEVLAKILKDKEVSGAKAAYYHMLLGSIKHATKETLLAVLPLIDDSASVEL…	3325	Lipoprotein amino terminal region	Lipoprotein amino terminal region	Domain of unknown function (DUF1943)	Lipophorin {ECO:0000313|EMBL:BAG75121.1}	0	#N/A	#N/A	233_Nutrient	100	Other	yes	yes	yes	yes	complete	0	0	8.42605
Venom_protein_family_1_protein_2	46	16.74	16.75	99.3	67.13	62.94	Pp3_contig0002116	AATAAAACGAGTAAAAGCAACAACATGAAGAGTGCTCTGCTGTTGATCACCTTGTGCTGCTATCTAGCAATCAGTTATGGACAAACAGATTTAGAAGCAATTAGAAGAAATGCTCGTTTTCAAAATAATTTAGCGCTTGTTGCATTACATAATCAAGTATTCGGTGCAGAAGGTGTTGAAAAAGGATTAGCTAAAACCGAAAAAGAAAGAGAATGTATAGAAGAGAAGAAAGATGCTGCACTTGAAGAAGGTAATCAAATATTAGCGGAAACTGTTGGTAAAATATTACCAGAAGTAGATAGATTAGTTGCAAGCGGTACTCAAGATGAAATTAAAGCATTTTTGGATAAGACAGATTATCCAGCTTACAAAAAATCAGCAATGGAAGAATTTAAAAAG…	505	13	Venom_protein_family_1_protein_2	MKSALLLITLCCYLAISYGQTDLEAIRRNARFQNNLALVALHNQVFGAEGVEKGLAKTEKERECIEEKKDAALEEGNQILAETVGKILPEVDRLVASGTQDEIKAFLDKTDYPAYKKSAMEEFKKRLYKFIPGVQEKMASCRK	0.841	QTDLEAIRRNARFQNNLALVALHNQVFGAEGVEKGLAKTEKERECIEEKKDAALEEGNQILAETVGKILPEVDRLVASGTQDEIKAFLDKTDYPAYKKSAMEEFKKRLYKFIPGVQEKMASCRK	124	Pup-like protein	#N/A	#N/A	#N/A	#N/A	Venom_protein_family_1_protein_2	100	206_Uncharacterised	100	Family 1	no	yes	yes	yes	complete	3362.75	25.6151	4.12544
Venom_astacin-like_protein_2	47	16.62	16.62	67.31	38.85	38.85	Pp2_contig0025184	ATTTTTTAATCGGATTTTAAAGCAATTAAATTTATTCTCTAACTAACTGCTGTACGACTAGAATCAACAAAGAAAAGTAAAATGATTTTCCTCGTACTTTTAGTTTCATTATCGGCCACTTTAGCTGCTCCTCCTCGAGCTTTGGTGAAAATGCAATGCAACGGAAAAGAATGTGATTTGGTTGGAAGAATTAAATTTCCTGAGGAGGCGATTAGGGAAGGAGACATACTTGAGGGGGCATCTGAAGGAGGCCGTAACGCTCTGATTAATACTAATAAATTATGGAAAAATGGCCGAGTTCCTTATGTTTACCACAAAGATATTTTACCAGCAAGTAGAGCTAAAATAGAAAATGCTATGAGGCTTTTAGAAGCTCAAACATGCGCCAAATTTGTACCT…	902	18	Venom_astacin-like_protein_2	MIFLVLLVSLSATLAAPPRALVKMQCNGKECDLVGRIKFPEEAIREGDILEGASEGGRNALINTNKLWKNGRVPYVYHKDILPASRAKIENAMRLLEAQTCAKFVPWDESMGENYLMVLANSGCFATVGFSRSSQRYLNLNQRGCLGYVGTIQHELLHVLGLEHEQSRPDRDNHVTILKENIKDGMEKNFKIVGTRDYSTLDVPYDYNSLMHYSAYSFSKNGKATVLPKDPTVDPEVLGQRKGPSEADLKKINILYKCNK	0.904	APPRALVKMQCNGKECDLVGRIKFPEEAIREGDILEGASEGGRNALINTNKLWKNGRVPYVYHKDILPASRAKIENAMRLLEAQTCAKFVPWDESMGENYLMVLANSGCFATVGFSRSSQRYLNLNQRGCLGYVGTIQHELLHVLGLEHEQSRPDRDNHVTILKENIKDGMEKNFKIVGTRDYSTLDVPYDYNSLMHYSAYSFSKNGKATVLPKDPTVDPEVLGQRKGPSEADLKKINILYKCNK	245	Astacin (Peptidase family M12A)	#N/A	#N/A	Metalloendopeptidase	4e-62	Venom_astacin-like_protein_2	100	51_Protease	100	Other protease	no	yes	yes	yes	complete	877.838	7.79239	0
Venom_S1_protease_7	48	16.46	16.46	57.53	29.38	27.65	Pp2_contig0021555	ATTAAATATTACAAAAAAAGTATTCTTTTCTGATCCACATTTAGCCTTAGGACTCTGCTCTTAAACATAGACCTTCTTCAGGCAGAGTTTACGCAACAATATGTCACCATTAATATTAGCTTTGTGCTTTCTGGTGGCCACAGTGACAGCTGATACCGATAATGGTCACAAAATTTTAAAACCAGGAGATGAACTGACCTTATGGCCAATGGTAGAATCCAAACGCTCCATTACTAAATGGAGTTTCGAAGCTTGTGAAGGATGCAGAATAGTACTTTCATGTGTCATACTTATATCAAGCTGTGAAGACCATGTTTTGACCATAGATGATGGACTAACAACCAAAACTTATTGTGGGGAAGGAGTCGACTACGCATTGAGAAATTCTCACTTGAACAA…	1330	12	Venom_S1_protease_7	MSPLILALCFLVATVTADTDNGHKILKPGDELTLWPMVESKRSITKWSFEACEGCRIVLSCVILISSCEDHVLTIDDGLTTKTYCGEGVDYALRNSHLNKIKLSVETAHSKAGSFCRVFVTKPYTNLKYDEADSSEDGLGKGATRQPSCKCGWANKSPGRIVGGRETAVNEYPFAVLIMLKTRKFIYCGGSIISPYHVLTAAHCVRPYRGLRLSVIVGEHDTRTDKETPHTKILDVEKAIEHPDYVERGNHNDIAVLKLKTKIEFNDAVGPVCLPSSSNLNLQNEQIKVMGWGLTKTDGEPSPVLLKVNLRVIDLDICRTMYASVQNNSTYQICTWAPERDSCQGDSGGPLVWQSPETKRLTQAAVVSFGRDCGSQDPAVNSDVSYFLDWIKKTVSETS…	0.868	DTDNGHKILKPGDELTLWPMVESKRSITKWSFEACEGCRIVLSCVILISSCEDHVLTIDDGLTTKTYCGEGVDYALRNSHLNKIKLSVETAHSKAGSFCRVFVTKPYTNLKYDEADSSEDGLGKGATRQPSCKCGWANKSPGRIVGGRETAVNEYPFAVLIMLKTRKFIYCGGSIISPYHVLTAAHCVRPYRGLRLSVIVGEHDTRTDKETPHTKILDVEKAIEHPDYVERGNHNDIAVLKLKTKIEFNDAVGPVCLPSSSNLNLQNEQIKVMGWGLTKTDGEPSPVLLKVNLRVIDLDICRTMYASVQNNSTYQICTWAPERDSCQGDSGGPLVWQSPETKRLTQAAVVSFGRDCGSQDPAVNSDVSYFLDWIKKTVSETSDEKLCI	388	Trypsin	Domain of unknown function (DUF1986)	Trypsin-like peptidase domain	Trypsin LlSgP4 {ECO:0000313|EMBL:AAP12675.1}	2e-82	Venom_S1_protease_7	100	139_Protease	100	S1 protease	no	yes	yes	yes	complete	1135.33	8.82467	0
Venom_cystatin-like_protein_1	49	16.06	16.06	99.1	50.45	50.45	Pp2_contig0030866	CTTACCTGACTTTAATTAATTTTAAAAACAAAATGTCGTTATTAACCGTTACTGTATCAGCGCTGTTGGTTTTAACTGTCGCAGTTTTGAATTCTGCTGAAGGAAGGGCATGTGCCGGATGTTTCCATGAGGTCAGCGTTGATGATAAAAATCTAAAAAAAACTTTAAATATGGCATTAACTTCGGCCAACGCTGGAGATTATAAAGTTATAAAAATAATAAAAGCCGAGAAACAGGTAGTAGCTGGATTCAGATACAGGATTGAGTTCGCTGCAAAGATTCCAGGTAAAGGAAATAGAGTATGCCGCCTCACCTGTGTCCAGTTAATCAAAAAACCTTTAAAGGTAGAAGGACTGTCTTGTAAATAAGTTGTTTGTTAAAAATTAGTTTTGTACATAA…	407	12	Venom_cystatin-like_protein_1	MSLLTVTVSALLVLTVAVLNSAEGRACAGCFHEVSVDDKNLKKTLNMALTSANAGDYKVIKIIKAEKQVVAGFRYRIEFAAKIPGKGNRVCRLTCVQLIKKPLKVEGLSCK	0.707	RACAGCFHEVSVDDKNLKKTLNMALTSANAGDYKVIKIIKAEKQVVAGFRYRIEFAAKIPGKGNRVCRLTCVQLIKKPLKVEGLSCK	87	Cystatin domain	#N/A	#N/A	Putative uncharacterized protein {ECO:0000313|EMBL:EFX89502.1}	7e-05	Venom_cystatin-like_protein_1	100	475_Cystatin	100	Cystatin	no	yes	yes	yes	complete	2509.04	19.8129	0.829823
Venom_chitinase-like_protein_1	50	16	16	57.87	5.521	5.521	Pp2_contig0030259	CTTGGTCCAACAGTTTGTTTAGACTTACACTCGTAGTTCAGTATTGTCTCGTTAGTGTTCAAAGTTCCTTCGAAAATCATAGTTTCCCATTATGGAAAGGAACAAGAATATAAAAAGATTATTATATCTAGTACTACTATGCACTTTAATAGCTATAGCTCTAACAGATTCTTCTAATACTACTAGAAGAAGACTGAGACGGCCTAGCGGATCAAGTAGAGTGCGAGATCAAGAAACAAGCGCTAGTGTAAATAGATTTAAAGTAAGAAATAGGGTATCACAGAATTCAACACCTGTAATATCAAGAAAATCAAGTAATGAAGCTTCTTCATCTTCATCAACTAATGAAGGATACAAGGTGGTATGTTACTATACTAATTGGTCGCAATATAGACAAAA…	3160	8	Venom_chitinase-like_protein_1	MERNKNIKRLLYLVLLCTLIAIALTDSSNTTRRRLRRPSGSSRVRDQETSASVNRFKVRNRVSQNSTPVISRKSSNEASSSSSTNEGYKVVCYYTNWSQYRQKVGKFLPEDIDPDLCTHLIFAFGWLKKGKLSSFETNDETKDGKVGLYDRINNLKKANPKLKTLLAIGGWSFGTQKFKDMSATRYSRQTFIYSAIPFLRQRHFDGLDVDWEYPKGGDDKKNFVLLLKELREAFEAEAQEVKKQRLLLSAAVPVGPDNVRSGYDVPAVAGYLDFINLMAYDFHGKWERETGHNAPLFAPSSDSEWRKQLSVSAAAEMWTRLGAPKEKLIIGMPTYGRTFTLTSLQKLNVNSPASGGGKAGEYTKEGGFLAYYEVCEMLRSGAAYVWDDEMKVPYAIQGD…	0.577	DSSNTTRRRLRRPSGSSRVRDQETSASVNRFKVRNRVSQNSTPVISRKSSNEASSSSSTNEGYKVVCYYTNWSQYRQKVGKFLPEDIDPDLCTHLIFAFGWLKKGKLSSFETNDETKDGKVGLYDRINNLKKANPKLKTLLAIGGWSFGTQKFKDMSATRYSRQTFIYSAIPFLRQRHFDGLDVDWEYPKGGDDKKNFVLLLKELREAFEAEAQEVKKQRLLLSAAVPVGPDNVRSGYDVPAVAGYLDFINLMAYDFHGKWERETGHNAPLFAPSSDSEWRKQLSVSAAAEMWTRLGAPKEKLIIGMPTYGRTFTLTSLQKLNVNSPASGGGKAGEYTKEGGFLAYYEVCEMLRSGAAYVWDDEMKVPYAIQGDQWIGFDDEKSIRYKMKWLKENSFGG…	953	Glycosyl hydrolases family 18	Glycosyl hydrolases family 18	Chitin binding Peritrophin-A domain	Uncharacterized protein {ECO:0000313|EnsemblMetazoa:RPRC014976-PA}	0	#N/A	#N/A	46_Other	25.94	Other enzyme	yes	yes	yes	probably (weak signal peptide)	complete	0	4.01129	12.9982
Venom_protein_family_9_protein_1	51	15.88	15.88	87.28	69.96	64.66	Pp3_contig0027226	TGTAAGCAGTACAACATGAAGTATACAGCTTTCTATACAGTAATTTTGGGTTGTATTTTAGCAGTGACATACGTTCACTGCTTTAGTGATCAAGATTTGGATCTGCAACAGGATGGAGATCAACTTGTGCGCATAACTAGAAGAATTCATCATGAGCCATGGAGCAATCCAAGACCACCGACATTTCCTAGACCAACACCAACGTTTCCAAGACCACCATCCACGGGTCCTATACGATACGCCCGATCACCAGTGGAAGAGATGCGCTATCCAAGAGATTTATCTGAAGATATAGAACACGATCAGTTAACTAGAAATGCACGCCATGCTCAATGGGGACCAAGACCAGCCCCAGATAGACCATTAACTCCAACGTTTCCACAACCATCGCAATTTCCC…	864	33	Venom_protein_family_9_protein_1	MKYTAFYTVILGCILAVTYVHCFSDQDLDLQQDGDQLVRITRRIHHEPWSNPRPPTFPRPTPTFPRPPSTGPIRYARSPVEEMRYPRDLSEDIEHDQLTRNARHAQWGPRPAPDRPLTPTFPQPSQFPRPSSFPGQFPRTPTSFPNRRFRRSALTEQDSELNFDEDQHDQLTRNARQAQWGPRPAPDRRLTPTFPQPSQFPRPSSFPGQFPRTPTSFPNRRFRRSALTEQDIEMQLDGDQLERVARSFPREGPWQIPRPSPTFPRPPTSNPYPRFGRSALTEQ	0.496	#N/A	#N/A	#N/A	#N/A	#N/A	#N/A	#N/A	#N/A	#N/A	#N/A	#N/A	Family 9	yes	no	no	no stop codon	partial	0.39	0.1	0.48
Venom_S1_protease_15	52	15.66	15.66	66.67	35.97	29.37	Pp2_contig0000157	ATTTTAATAAATTACATGTAAGAATTATGCATTTTTAGATCTACTGTAATTGTAAATAATTACTGCTGAATACTAAATGTAATATTAATTGTAGAAAATGCGGCTGGTGTATTGCATTGCTATATCTGTGGTGCTCGGTGTGTCTCTGGCATATCCGCAGAGTTATCTCAATGTAATCTCGCAGGAGGTAGATTCTTCGGAACAAGGGCTAGCAGCAGGTGCTAAGTCAACTAACTGCTCCTGTGGTTGGACGAATAAGGCGAGAATTATTGGAGGTCGTGAAACTTTAAAAAATGAATTCCCACTGATGGCTGGCATTATGGACTTAGATAAGAAGCATTTATTCTGCGGGGCAACGATAATAACTCCAAATCATGCTGTGAGTGCATCACACTGTAC…	1066	11	Venom_S1_protease_15	MRLVYCIAISVVLGVSLAYPQSYLNVISQEVDSSEQGLAAGAKSTNCSCGWTNKARIIGGRETLKNEFPLMAGIMDLDKKHLFCGATIITPNHAVSASHCTYPNKKKKLGLVIGAHDVSKPDKTADIIVIKETIEHENYSPKTYHNDVALLVLSRSIKFNQYIGPACLPSGRMKLLNEQVKVLGWGRLKHKGETSNVLMKVNLRVIDTKVCAKKYLRKIPTDNPFQFCTFGKKKDSCQGDSGGPLIWLDPDTNRFTLVGMVSYGKTCGAKTPAVNSDVSYFLPWIQAKIAASGLPGQTCAKVD	0.743	YPQSYLNVISQEVDSSEQGLAAGAKSTNCSCGWTNKARIIGGRETLKNEFPLMAGIMDLDKKHLFCGATIITPNHAVSASHCTYPNKKKKLGLVIGAHDVSKPDKTADIIVIKETIEHENYSPKTYHNDVALLVLSRSIKFNQYIGPACLPSGRMKLLNEQVKVLGWGRLKHKGETSNVLMKVNLRVIDTKVCAKKYLRKIPTDNPFQFCTFGKKKDSCQGDSGGPLIWLDPDTNRFTLVGMVSYGKTCGAKTPAVNSDVSYFLPWIQAKIAASGLPGQTCAKVD	285	Trypsin	Domain of unknown function (DUF1986)	#N/A	Secreted salivary trypsin {ECO:0000313|EMBL:ADN29817.1}	1e-178	Venom_S1_protease_15	100	415_Protease	100	S1 protease	no	yes	yes	yes	complete	1228.3	20.1409	0
Venom_lipase-like_protein_3	53	15.2	15.2	56.28	26.62	26.62	Pp3_contig0023862	TAAAAGTCAAGATAACATAGTTACAGTATACAGTAGTCAATTTTTGTTTTTATTACTTTTTAGTGATTCTGTTAATCATAATGAAGCAGCTAACTACTGATATAAGATGCATCTTCATACCAGTGATCATATGCTTAACTTTATGTAATGAGGGAGAAGGTATAATCAGCTTCCTGAGAAAAGCGAAATGTCTAATTCCAAATGGAAGCGATCATATCGCTAGAGCGCTTTTGTTACAACAGTGTGTTTCGGAGAAATATGGTCAAGGAAATGAAACTACTTGTTACGATGGATTGGGATGTTTTTCAATGGAGGATCCTTGGATCACACTTCTTCGACCATTTCCTTCGCCTTATCCACCAGAGGATGTTGACACTGGAGTAACTCTATATACAAGAA…	1556	13	Venom_lipase-like_protein_3	MKQLTTDIRCIFIPVIICLTLCNEGEGIISFLRKAKCLIPNGSDHIARALLLQQCVSEKYGQGNETTCYDGLGCFSMEDPWITLLRPFPSPYPPEDVDTGVTLYTRKNPEGYNVTLWPAISLEKSDFDPQREATIFVTHGFASDGRAEWLLDMKDALLNNEDANVFVVDWEKGSSVCNYLQAASNTRIVGAELIRFGKYLLQNGLNPSQMHLIGHSLGAHIMGYLGKGLKEGSRIVKRITALDPAQPGFEGSSEQVRLNRNDAEYIDVLHTDAKPFLPFIGFGMIQPVGNVDFYMNGGSNQPGCYSVDVNNITSVSDLAKVPVEMVSQWVSCSHGRSYKYFTWALKLRNCSMWGIKLSDSETSLKVTSLGTLGASHPVLKSLEDCDDNTCSVIGMDTFK…	0.424	#N/A	#N/A	Lipase	Alpha/beta hydrolase family	Alpha/beta hydrolase family	Uncharacterized protein {ECO:0000313|EnsemblMetazoa:ACYPI008022-PA}	9e-143	Venom_lipase-like_protein_2	53.47	#N/A	#N/A	Other enzyme	no	no	yes	probably (weak signal peptide)	complete	0.49	40.6	2.67778
Venom_Kazal_domain_protein_2	54	15.07	15.07	87.1	77.42	77.42	Pp2_contig0009950	GTTTAAATTTGAATATAAAGTGCAATAATTCTACATACATCAGAAAAAGTAATTTGTAAAATCCATAATTTAAGCAATGTTTGCATGGAAGTTCTTACTTATTTCTGTGGCTGTGTTTGCAGTAACAACGGCTGAAGATATACAACAGATTAAGAAACGTCGTTGCGATTGTACCAGGGAATATGTACCAGTGTGCGCAAGTGATGGAAACACATATCCTAATAAATGCATGATGGGATGTTACAATGAGAAAAATGATTTAAAATTTGAACATTATGGACCTTGCGGATCCAAGCATGAATTTTTTACAAATCAATGCTCATGTAACCGAGTAAAAAGAGAAGTTTGTGGAACAGACGGAATTACCTATCTAAATCCATGCTGGTTAAAATGTGCTGC…	816	15	Venom_Kazal_domain_protein_2	MFAWKFLLISVAVFAVTTAEDIQQIKKRRCDCTREYVPVCASDGNTYPNKCMMGCYNEKNDLKFEHYGPCGSKHEFFTNQCSCNRVKREVCGTDGITYLNPCWLKCAAATNPSLKKAYDGPCKT	0.912	EDIQQIKKRRCDCTREYVPVCASDGNTYPNKCMMGCYNEKNDLKFEHYGPCGSKHEFFTNQCSCNRVKREVCGTDGITYLNPCWLKCAAATNPSLKKAYDGPCKT	105	Kazal-type serine protease inhibitor domain	Kazal-type serine protease inhibitor domain	Kazal-type serine protease inhibitor domain	Putative kazal-type inhibitor {ECO:0000313|EMBL:JAC17062.1}	5e-28	#N/A	#N/A	37_Kazal	100	Kazal	yes	yes	yes	yes	complete	4.31859	1407.95	0
Venom_protein_family_13_protein_2b	55	14.08	24	94.54	29.69	28.17	Pp2_contig0011322	TCAACATTTATTTTCTTCGCATTGTAATGTTTTAATGCAGGTGTGATATATCAGAAATAGTATTCGAACATAATTGTTAACGAACTGTTCGTGTTAACAAAGTCTAATTAGTACTTCAGTTTTAGCTCAAGAATGGATCTTAATAAGATATTCGGGCTCCTAACATTGCTGATGATACAAGCGATATCAACACAAGGAGTCGAACTAAATTCAACAAGCGATCAACATCATCTCATTGCCATTATGAAAACTCAACTCACATCAATGTCTACCAACATAAATCATTTAATGCAGACAGTTAATACAGAAGAAAATTCAAGATTTCCAATTTTAACAGTACAAACTCTAGACAACCGAAATACTGGAACATTTAAAAAACCTACAGATAGAAAAGATTTA…	1802	18	Venom_protein_family_13_protein_2b	MDLNKIFGLLTLLMIQAISTQGVELNSTSDQHHLIAIMKTQLTSMSTNINHLMQTVNTEENSRFPILTVQTLDNRNTGTFKKPTDRKDLLNKLNELKNKITKLINDMTANTGDVTGIKERINMLEQELENLTKQLSNAGRDVKQELAGFANALSNLTASVNDYYKKQEEKEKARLAQKEKAELDEFLKAINYKLYDYAAFKLSLVNDDKKLKSFTLAAYKNVHLNIGIMLEFIKSVKEAHQKYLVYKNLYEYLKTYEKQPYKLSCEKHMKLGGQLHKDKSDGLFPGYIPELNDKSDAFNKFFNALDFDEFMEAIKGKNYEYAAFQLSWVNDDNKVLDLTIKAFKNEDSDINLKPFIDFVRSINEAHLRYIAYKALYTYIVGNNGKEESWKSPRIETMKD…	0.742	VELNSTSDQHHLIAIMKTQLTSMSTNINHLMQTVNTEENSRFPILTVQTLDNRNTGTFKKPTDRKDLLNKLNELKNKITKLINDMTANTGDVTGIKERINMLEQELENLTKQLSNAGRDVKQELAGFANALSNLTASVNDYYKKQEEKEKARLAQKEKAELDEFLKAINYKLYDYAAFKLSLVNDDKKLKSFTLAAYKNVHLNIGIMLEFIKSVKEAHQKYLVYKNLYEYLKTYEKQPYKLSCEKHMKLGGQLHKDKSDGLFPGYIPELNDKSDAFNKFFNALDFDEFMEAIKGKNYEYAAFQLSWVNDDNKVLDLTIKAFKNEDSDINLKPFIDFVRSINEAHLRYIAYKALYTYIVGNNGKEESWKSPRIETMKDCILQDHTLAYFPEHMPELENKS…	436	Reovirus sigma C capsid protein	Reovirus sigma C capsid protein	Mnd1 family	Uncharacterized protein {ECO:0000313|EnsemblMetazoa:RPRC015043-PA}	1e-11	#N/A	#N/A	419_Uncharacterised	100	Family 13	yes	yes	yes	yes	complete	0	116.867	0
Venom_CUB_domain_protein_5	56	13.51	13.51	83.43	40.33	40.33	Pp1_contig0015699	GCAATGTTTAACACAATATGGACTAATTAATGTCATATTTGAGGAAACAGTTTACATTAGATCTGATGGTGATGAGGTTTTGTTGAAACAGTTGATGTTATTAATAGATTATCTAATTAGCAGCAGTATTCAACTTTTATTCACATCATATTTATACAGATTATCAGTGAGGGGCGCACCGTTCACACAAGTTCACACATTACATCCATACAATATGAAAGTCTTGCTAGGACTTATAATATTGTGCACATGCGCACTATACGGTTCAGTAAATGCAACGGAGTATGCCGTCTTAAACGCTACAGCTGTAGTTCGAGGTTTACCTCTTAGAAGATTCTTCGACAGATGGAATCCTAAAGGCCTTCTACCATTCACCGAGTTTGTCTATACTGTTATCAC…	783	13	Venom_CUB_domain_protein_5	MKVLLGLIILCTCALYGSVNATEYAVLNATAVVRGLPLRRFFDRWNPKGLLPFTEFVYTVITDPDKKIRIDCPLINLHLPCHQYSFDIIDTGPRIRICGKVERYVYYSNSEKVQIIVRTGPILVPHPPTCSATVYKRARRY	0.844	TEYAVLNATAVVRGLPLRRFFDRWNPKGLLPFTEFVYTVITDPDKKIRIDCPLINLHLPCHQYSFDIIDTGPRIRICGKVERYVYYSNSEKVQIIVRTGPILVPHPPTCSATVYKRARRY	120	#N/A	#N/A	#N/A	#N/A	#N/A	Venom_CUB_domain_protein_5	100	201_CUB	100	CUB domain	no	yes	yes	yes	complete	0	7.38447	0
Venom_peptide_Pp17a	57	13.39	13.39	77.05	62.3	57.38	Pp3_contig0006137	TATGCAGTAAACATGCAGTTAAAATTTTTATTTATCTTCGCAGTAATAGTACTGTCAGCTCTTTTCACTGGTGTATACAGTGAAGAAACAGAAAAACTCGAAGAAATTGGTGGTAAACCTGAGATCGAACCAAGATGTGGTAAAGGAGGATATAAAAAAGGAGGTTACAAGAAATGGGGTGGCAAGAAATGGGGTTAATCTGAATAGTTATAAACGATCAATTAAAAAG	229	10	Venom_peptide_Pp17a	MQLKFLFIFAVIVLSALFTGVYSEETEKLEEIGGKPEIEPRCGKGGYKKGGYKKWGGKKWG	0.894	EETEKLEEIGGKPEIEPRCGKGGYKKGGYKKWGGKKWG	38	Class III signal peptide	#N/A	#N/A	#N/A	#N/A	#N/A	#N/A	76_Other	100	Peptide	yes	yes	yes	yes	complete	0	3168.73	0
Venom_Ptu1_family_peptide_Pp1a	58	12.61	12.61	94.44	64.81	64.81	Pp1_contig0030094	AATCAATATTTACCATTAATTAACTACAAGTAGGAAGATGTCTCAAGGCTGATTACTATTTGCTTCTGTACGTATATACAGTGAAATTTCGTTTGGTAATCATTACTGGCTTGGTAACAATAGTAATCTGTAATCCAGGTGATAAACATGAAAATCTTTGGCATTATCTTTTTGGTATTAACCTTTATTGCACTGGCATTAGCTGGTGATGAGGACTGCCTTCCGAGAGGATCTAAGTGTCTCGGAGAGGATAAACAATGTTGTAAAGGAACAACCTGCATGTTCTACGCCAACAGATGTGTAGGAATTTAAAGGAAAACTGAAAAAAAGTGCTGTGAAAATTAAATAAATTATTCTTTATAGTACAGAGTTGATTTTATTTAACCTTGATATCTTTCA…	549	13	Venom_Ptu1_family_peptide_Pp1a	MKIFGIIFLVLTFIALALAGDEDCLPRGSKCLGEDKQCCKGTTCMFYANRCVGI	0.939	GDEDCLPRGSKCLGEDKQCCKGTTCMFYANRCVGI	35	Ptu family	Ion channel inhibitory toxin	Conotoxin	#N/A	#N/A	Venom_Ptu1_family_peptide_Pp1a	100	3_Ptu1-like	94.44	Peptide (disulfide-rich)	no	yes	yes	yes	complete	1358.23	0	0
Venom_nuclease-like_protein_2	60	12.01	12.01	51.84	15.67	15.67	Pp3_contig0029720	GTTGGTGAAAGTCTAAATTCTGAGGCGTATCATACGTTTGAGAATATGTCGCGGCATATATTATTAGTGAGTCTAGTTGTAGTGTTACAATTAATTTATTGGACAAATGGGCTGAAAAACAATTTAAACAATTGTGGATTGCCAAAACCGATTGTGGTATGTCTAAAAAAAAACGGTAAAGTGATTTATTTAAAAGCTGAACTTGAGAAACAATATTTGCGTTCCAGTGTTGGCGATGTATCCAAAAAAGTTAGTGAATATATAAATAGTGTTAAAGAAACAGGCGATGATGCTGGACATTTGCTAGCAAACAGGCTTGGCGGTTCAGGTACTGATATAAATAATTTTATACCAATAAATTCAGGTTTAAACCGTGGAATAGTGAGAACAGTGGAAGAT…	1598	10	Venom_nuclease-like_protein_2	MSRHILLVSLVVVLQLIYWTNGLKNNLNNCGLPKPIVVCLKKNGKVIYLKAELEKQYLRSSVGDVSKKVSEYINSVKETGDDAGHLLANRLGGSGTDINNFIPINSGLNRGIVRTVEDEIFKAAEVAEPGKPVKYQIWPQWDEKSPDSNRPIAIKYKATKPDGEIIVDITIENPLYKGPVQRKPAEPKPNTDEGSQPMLDEGEQPGVTVCQLPPPVKTCKKRNNKVIYIKAELEKKYLRVGNGEVSSSVREKINERKAEGDEAGHLVANMFGGTGSNIDNLVSLNSGLNRGLIRSMEDEIFKAVQDLKDPEKPGEKRTILYEVSPQWDWDNPSERPISINYKATKDDGTVFVDITIKNSLYTGPIKIKPGEPKLSFVLNPADKKPDDNHPDYNNPSAPD…	0.864	LKNNLNNCGLPKPIVVCLKKNGKVIYLKAELEKQYLRSSVGDVSKKVSEYINSVKETGDDAGHLLANRLGGSGTDINNFIPINSGLNRGIVRTVEDEIFKAAEVAEPGKPVKYQIWPQWDEKSPDSNRPIAIKYKATKPDGEIIVDITIENPLYKGPVQRKPAEPKPNTDEGSQPMLDEGEQPGVTVCQLPPPVKTCKKRNNKVIYIKAELEKKYLRVGNGEVSSSVREKINERKAEGDEAGHLVANMFGGTGSNIDNLVSLNSGLNRGLIRSMEDEIFKAVQDLKDPEKPGEKRTILYEVSPQWDWDNPSERPISINYKATKDDGTVFVDITIKNSLYTGPIKIKPGEPKLSFVLNPADKKPDDNHPDYNNPSAPDNDNENPDSENNQPNPQAKPDEP…	495	DNA/RNA non-specific endonuclease	DNA/RNA non-specific endonuclease	DNA/RNA non-specific endonuclease	Putative uncharacterized protein {ECO:0000313|EMBL:EFX79481.1}	6e-06	Venom_S1_protease_37	33.93	365_Protease	33.33	Other enzyme	no	yes	no	maybe	partial	1.17446	0	0
Venom_CUB_domain_protein_2	61	11.12	11.12	59.69	27.13	27.13	Pp2_contig0000239	TATTAATCACATTTTAATGTGTGAAGCTGATTGGTAAGAAGCGATTGTTAAAATGAGAGCAATTTACCTGTGCCTTGTACTATTTATCGCTGCTGTAGCAGCTGATGTGCAGAAACTTGAAGTTCCACCAGGAAAAGAAGTAGATATTGAATCAGAAAATTATCCAGAAGATGCTAATGCTAATTCAGATTTAAAATGGGAATTATCCACCACATCTGGTCATGTTATTAATCTCAAATGTTCGGATATTAGATTATTCGAAGAAAAACCTTGCGGTCCATGGGTGTTGCGTATTACCGATGGAGATGAAACAGAAGAATTATGCACTACTAAATTTGATTATGAGAAGAAATTTAAGACAAATAAGATCTTAGTTAATTTCAAAACCGGACCTGAAGC…	503	8	Venom_CUB_domain_protein_2	MRAIYLCLVLFIAAVAADVQKLEVPPGKEVDIESENYPEDANANSDLKWELSTTSGHVINLKCSDIRLFEEKPCGPWVLRITDGDETEELCTTKFDYEKKFKTNKILVNFKTGPEARGFLQCTATAVKK	0.852	DVQKLEVPPGKEVDIESENYPEDANANSDLKWELSTTSGHVINLKCSDIRLFEEKPCGPWVLRITDGDETEELCTTKFDYEKKFKTNKILVNFKTGPEARGFLQCTATAVKK	112	CUB domain	#N/A	#N/A	Uncharacterized protein {ECO:0000313|EnsemblMetazoa:RPRC012931-PA}	0.0004	Venom_CUB_domain_protein_2	100	173_CUB	100	CUB domain	no	yes	yes	yes	complete	1430.79	20.0477	0
Venom_pacifastin-like_protein_2	62	10.92	10.92	58.63	17.88	17.42	Pp3_contig0013298	TTTGAGTTGAATGTGATGTGGTCGCTACTTAAGTTGATATTTGTGTTAACCTACCTAGTTTTAGTTTCAGAAGCTTCCAGTAAAATATGTTCTGGATCGGAGTGCGCTTCAAGAAAACGTTCGATTGATGGTGACTTATCATCATGTACTCCAGGTAGTAAATGGTATGAAGGCTGCAACAGATGTGTTTGCACTGAACACGGACGAACCATTTGTACAACATGGCCATGTCATCCACAACAACCTGAAGATGTTTATAAGAATTGGGGTAGAAGGGTGTGTCATTTAGGCGAGGTTTGGATGCAAAATTGTAATCTATGCATGTGCACTGGATTTGGACGAATATCTTGCACAAAGCATGACTGTAATCGCGAAACTGGTAGTATAAACAATTTGGAA…	2484	9	Venom_pacifastin-like_protein_2	MWSLLKLIFVLTYLVLVSEASSKICSGSECASRKRSIDGDLSSCTPGSKWYEGCNRCVCTEHGRTICTTWPCHPQQPEDVYKNWGRRVCHLGEVWMQNCNLCMCTGFGRISCTKHDCNRETGSINNLERKMDKRSDSDSCTPGDSWKDGCKSCICEYDGTVTCSSEECQTESVELSEEIEIERKKRQTTDDKGRLCSPGEKWKEGENECECGPLAIITCSSPKNASSEEVEIERKKREIIVNNATGNLCTPGNRWKEGCKNCVCGDYGTVACSLEECNIKQEESSEEVEIDRKKRETDEHKEKPCTPGYRWRDGCKRCVCGEYGMTSCTYLECHSEKYGLSVLPSNKTGQLCTPGSMWKKGDQSCVCGDYGLVACIGLKPVETQEGNDNKRVEREITIT…	0.87	#N/A	1080	Pacifastin inhibitor (LCMII)	Pacifastin inhibitor (LCMII)	Pacifastin inhibitor (LCMII)	Putative serine protease inhibitor i/ii {ECO:0000313|EMBL:JAB56989.1}	4e-44	#N/A	#N/A	133_Other	99.83	Pacifastin	yes	no	yes	no stop codon	partial	0	0	2.48119
Venom_protein_family_1_protein_3	63	10.55	10.55	67.32	31.37	31.37	Pp2_contig0000371	ATTTTGTTTTTTATTTTTAAATCAAGCTTAGAACTCAGAAAACTAACAATGGCTAAATTAGTGTTCATCAGTTTTGTACTAGCTTGTTTCTATTTTATTGGTATTTACTGCGATGCCGATCTTGATACCAAAGGATTCTTTAAGATAAGAAAGAATGCAGTGTTTCAGTATAGATTAGCTAAAGTTGAAATTGAACAGATAATCTTTCAAAAAGTACACGCAGCAATGAGGAAAGCTACAGAATATGAACAGAAAACTTGTGTAGATGATGTTAAAATGAAAAGTTTATTAGAAAGTGGTAGAGTGCTTGATAAAACCGTTGGAAAAATATTACCTGCAATTGAAGAAGTTACTGCAGCATTAACAAAAGGTGATAATTCAAAATTGATGGAATTTAAT…	512	6	Venom_protein_family_1_protein_3	MAKLVFISFVLACFYFIGIYCDADLDTKGFFKIRKNAVFQYRLAKVEIEQIIFQKVHAAMRKATEYEQKTCVDDVKMKSLLESGRVLDKTVGKILPAIEEVTAALTKGDNSKLMEFNNKWDYEQFKKEAADEFQTKSKGLANAVQQKLDKCTN	0.414	#N/A	#N/A	p25-alpha	p25-alpha	#N/A	#N/A	#N/A	Venom_protein_family_1_protein_3	100	239_Uncharacterised	50.33	Family 1	no	no	yes	probably (weak signal peptide)	complete	4963.42	23.1417	3.34823
Venom_S1_protease_49	64	10.5	10.5	65.75	17.93	17.12	Pp2_contig0012822	ATTAAAGCAAACAGCCTCAATAAGCCACTTAAGTCGACATATGTTACCACGCAAAAGCATTGTTTGATAATCTGTCACATTTTATTGTGAAATATTTTCTGATTTAATTCATTAGTTTTATTCAGTTTTAAACAGTATCTCCATACTGAATCAATTCTGAAAGAGAAATGGAATGGTTAAAATCATTAAGTTTATTAATGACATTTATGAGCCTTGTCAGTAGTTATTCATTGAATGATCCAGATATTTGGGTAGCTAAAATTCAAGGAGGTCCAGAAGTAGCTCAGCTTATTGCTTCAATTTATGGATATTCATATATAGAAGAGTGGAGTGTCATGAAGGACACTTACATTCTGAAGAAAGACAAAACTTCAGTAGCCAGAAAAAGGTCAATGGGGA…	2161	8	Venom_S1_protease_49	MEWLKSLSLLMTFMSLVSSYSLNDPDIWVAKIQGGPEVAQLIASIYGYSYIEEWSVMKDTYILKKDKTSVARKRSMGKISRNKRVEWAEQQVPKLRSKRGIFSWLESRYRRVFNDELWDKEWYIQDYRPRPTLPVLDLNVVPCYQEGITGKGVRVVVVDDGLEKDHIDLRDNYDPEISYDFNDNDTDPTPRYDGSNSNSHGTKCAGEIAMTANNIVCGVGIAYQAKLGGIRILDGPPSDLLESSALGFRMDLVDIFSNSWGPSDDGKAMDQPGRLLSEVLYKGVTEGRNGKGIIYIFASGNGKFHGDNCGADGYINSLFTVSIASASQEGKSVHYGERCASILATAYSSGSSRNEMIATTNLNNTCTLRHTGTSAAAPLAAGIAALVLQANPDITWRDF…	0.821	YSLNDPDIWVAKIQGGPEVAQLIASIYGYSYIEEWSVMKDTYILKKDKTSVARKRSMGKISRNKRVEWAEQQVPKLRSKRGIFSWLESRYRRVFNDELWDKEWYIQDYRPRPTLPVLDLNVVPCYQEGITGKGVRVVVVDDGLEKDHIDLRDNYDPEISYDFNDNDTDPTPRYDGSNSNSHGTKCAGEIAMTANNIVCGVGIAYQAKLGGIRILDGPPSDLLESSALGFRMDLVDIFSNSWGPSDDGKAMDQPGRLLSEVLYKGVTEGRNGKGIIYIFASGNGKFHGDNCGADGYINSLFTVSIASASQEGKSVHYGERCASILATAYSSGSSRNEMIATTNLNNTCTLRHTGTSAAAPLAAGIAALVLQANPDITWRDFQHLIVWTSEVAALGANPEW…	600	Subtilase family	Proprotein convertase P-domain	#N/A	Putative subtilisin-related protease spc3 {ECO:0000313|EMBL:JAC15240.1}	0	#N/A	#N/A	259_Protease	100	S1 protease	yes	yes	yes	yes	complete	0.719694	184.22	0
Venom_S1_protease_5	65	10.21	10.21	66.09	23.1	14.5	Pp2_contig0027162	CTTTGGCTCTGTATCTAACAGTTTTGGAGCTGATTCTACTAGAAAAATGATTAGATACTTGGCTTTGTTAGCCATCATTTTGGCAACGGCTAATGCTAAACTAACTGAAGAAAAACTTGAACTAAATACAGGAGATAAACTTAAATTAAGGCATCAATTTGACGATGGCCCAGCTGAAACGAAATGGGAACTCAAAGCTTGTGAAGGATGTAAAATTGCTCTGTCTTGTGTCATTCTTAGCCGTTCTTGTGAAGATCATTTACTAACCATACATGATGGAAAGAAATATCACTTTTTCTGCGGTGAGGAACAGAGATATGTTGTGAAAACTTCAATATACAATAAAATGTCTGTTAGTATAAAAACGGAAAGCTTAAAAACTGGATCTTACTGCAGTTT…	1315	6	Venom_S1_protease_5	MIRYLALLAIILATANAKLTEEKLELNTGDKLKLRHQFDDGPAETKWELKACEGCKIALSCVILSRSCEDHLLTIHDGKKYHFFCGEEQRYVVKTSIYNKMSVSIKTESLKTGSYCSLSVTKPYTNMKYEPEDSSEHGLGKGATRQTSCKCGWSNKSPRRIVGGSEASVNEYPFVALLMLTRRKFPFCGGSIITPYHILTAAHCTYPFYGIQLSVIVGEHDLTTEKETPFTRIIDVDKTFDHPQYNDKSNVFDISVLKLKEKIEFNDAVGPVCMPNFRNRNLMDEYIKVMGWGNLRTNGSSSSVLLKVDLKVIDLEICKTIYNSIDTDSPFQICTWAKDKDSCQGDSGGPLVWVDPTTKRFTQVALVSYGRECASTDPAVNSDVSYFMNWINQKIKESS…	0.816	KLTEEKLELNTGDKLKLRHQFDDGPAETKWELKACEGCKIALSCVILSRSCEDHLLTIHDGKKYHFFCGEEQRYVVKTSIYNKMSVSIKTESLKTGSYCSLSVTKPYTNMKYEPEDSSEHGLGKGATRQTSCKCGWSNKSPRRIVGGSEASVNEYPFVALLMLTRRKFPFCGGSIITPYHILTAAHCTYPFYGIQLSVIVGEHDLTTEKETPFTRIIDVDKTFDHPQYNDKSNVFDISVLKLKEKIEFNDAVGPVCMPNFRNRNLMDEYIKVMGWGNLRTNGSSSSVLLKVDLKVIDLEICKTIYNSIDTDSPFQICTWAKDKDSCQGDSGGPLVWVDPTTKRFTQVALVSYGRECASTDPAVNSDVSYFMNWINQKIKESSPEPVEVCQ	390	Trypsin	Domain of unknown function (DUF1986)	Domain of unknown function (DUF1986)	Trypsin LlSgP4 {ECO:0000313|EMBL:AAP12675.1}	3e-75	Venom_S1_protease_5	100	269_Protease	100	S1 protease	no	yes	yes	yes	complete	1183.06	7.97313	0
Venom_protein_family_2_protein_2	66	9.45	9.45	67.05	25.29	23.75	Pp1_contig0007520	CTGCTATGAATATTTAATATAAGACGTTTATTAGCTATTCAATAAGCTGATATCCGGCAGTGATACCACCTCGTGATAAGTTAGATCTTAAAGATGAGAACAGCGTGTGTACCACTTTTGCTGCTGGCCCTGCTATTTGTAGTCCCATGCTCTCAAACCTTAAAACTTGTCGGAGTAACGCAAGAGTTTACATTAGACAAGGATAAATATGATTTACGTGACTATACACCGGAAGAATTACAAGCTTTAAAGGAATTAAAAGAAATTAAGAAAAGTCGTAGTTTTATTTCGGAAGTTTTACCACCAAAATGTGATTTTCCTTCTTGGACTGAAGGTTCCTGTTGTATCAGCTTTAAATGGGTTGGAGCCAAGAAAGTTGCTTGTCTAACCGCTGAATTA…	1306	10	Venom_protein_family_2_protein_2	MRTACVPLLLLALLFVVPCSQTLKLVGVTQEFTLDKDKYDLRDYTPEELQALKELKEIKKSRSFISEVLPPKCDFPSWTEGSCCISFKWVGAKKVACLTAELLLKQLLLRIGLLWNDDVLFQHDIALAKFCIGVPYLNKINVCLQVYHLDIDLTVTPKFFRICGQILIASIFELRLNCMTIEGGKVTFDAAVEPEEVGIFALNFKDGRVVFEFNNPIPPEVMKVLKEIGNVIKKTFVELGKKIVETAKNVWNTIKSWFSWW	0.86	LKLVGVTQEFTLDKDKYDLRDYTPEELQALKELKEIKKSRSFISEVLPPKCDFPSWTEGSCCISFKWVGAKKVACLTAELLLKQLLLRIGLLWNDDVLFQHDIALAKFCIGVPYLNKINVCLQVYHLDIDLTVTPKFFRICGQILIASIFELRLNCMTIEGGKVTFDAAVEPEEVGIFALNFKDGRVVFEFNNPIPPEVMKVLKEIGNVIKKTFVELGKKIVETAKNVWNTIKSWFSWW	239	#N/A	#N/A	#N/A	#N/A	#N/A	Venom_protein_family_2_protein_2	99.23	155_Uncharacterised	99.23	Family 2	no	yes	yes	yes	complete	417.818	10.2836	0
Venom_S1_protease_4	67	9.39	9.4	49.03	21.1	16.23	Pp3_contig0050545	TAAATTAATACCACTGCAGGTTGGTCTGTTTCAAAGTAACATCCACTGACAGACAAACAAGATGAGATATTGGTATATAACTGCCGGACTGTTGGTATTCGCTGTAATAACCAACGTAAGGGCCAATGATGATGACGACGATGAAGATTCCAGTGAATTTGGAAATAAAAATATTCCTGGAGAGAAATCAACTACCTGTGATTGTGGATGGGCTAACAAGGAAGACCAGAGAATTGTAGGAGGCAAGGAGACGAAAGTGAATGAATATCCAATGATGGCCGGCATCGTTTATAAAGTGAGGAAGATATTGTTCTGCGGAGGAACAGTTATCAGCCAGTATCATGTGCTAACTGCTGCTCATTGTACCGAACCTTTTGAAGATGAACCAGATTTGATGAA…	1100	9	Venom_S1_protease_4	MRYWYITAGLLVFAVITNVRANDDDDDEDSSEFGNKNIPGEKSTTCDCGWANKEDQRIVGGKETKVNEYPMMAGIVYKVRKILFCGGTVISQYHVLTAAHCTEPFEDEPDLMNVVLGEHDQDRVDESDSTVYMEVKDFTAHPDYYLVGHRHDISIINLKEKIKFSNTIGPACMPIERHNFVGDKLKVLGWGKLSQNGPTSKVLMKVYLNVVKLEMCAKDYEYIDLIDNRQVCTYHPTKDSCQGDSGGPLLWLDPEINRYILAAATSYGHACADGHAPAVNTDISYYMPWIRQVIAETRPDAAICTKKN	0.811	NDDDDDEDSSEFGNKNIPGEKSTTCDCGWANKEDQRIVGGKETKVNEYPMMAGIVYKVRKILFCGGTVISQYHVLTAAHCTEPFEDEPDLMNVVLGEHDQDRVDESDSTVYMEVKDFTAHPDYYLVGHRHDISIINLKEKIKFSNTIGPACMPIERHNFVGDKLKVLGWGKLSQNGPTSKVLMKVYLNVVKLEMCAKDYEYIDLIDNRQVCTYHPTKDSCQGDSGGPLLWLDPEINRYILAAATSYGHACADGHAPAVNTDISYYMPWIRQVIAETRPDAAICTKKN	287	Trypsin	Domain of unknown function (DUF1986)	Trypsin-like peptidase domain	Salivary trypsin {ECO:0000313|EMBL:ADN29818.1}	2e-157	Venom_S1_protease_4	100	279_Protease	100	S1 protease	no	yes	yes	yes	complete	1762.21	20.2665	1.08472
Venom_glycine-rich_peptide_Pp23a	68	9.3	11.59	84.95	73.12	73.12	Pp3_contig0042689	TTATTATTTAGTGCATTCTCTGTTGGTGCATTGTTTCAGTTCAGTTCACTGCAACACAATCATGCGTGCAATCATCTTAACTACAGCTTTACTAGTAATCATGGCCGCCGTACTAACTGCAGCTGATAACGAGCCTAAACTAACTATTGATCTCTCGGAAACTCGAAATAAAGGACCATATGGAAGTGAACGTGTTCAATCAGGCAAAGTAACTCAAGATCTATGGGTCAGCAGAGATGGAAACATGCGTGCTGGTGGATATGTACAACACGATAGGTACAGCGGTCCAGGAGGAAGTAATCGTAACACCCATGGAGGTTTCCAAGTCAGCGGTAGATTTTAATTTGTTAATATATATAGTTTTTGTATTTTTTTATAACTGAG	384	21	Venom_glycine-rich_peptide_Pp23a	MRAIILTTALLVIMAAVLTAADNEPKLTIDLSETRNKGPYGSERVQSGKVTQDLWVSRDGNMRAGGYVQHDRYSGPGGSNRNTHGGFQVSGRF	0.849	DNEPKLTIDLSETRNKGPYGSERVQSGKVTQDLWVSRDGNMRAGGYVQHDRYSGPGGSNRNTHGGFQVSGRF	72	Glycine rich protein family	#N/A	#N/A	Uncharacterized protein {ECO:0000313|EnsemblMetazoa:RPRC006874-PA}	8e-39	#N/A	#N/A	181_Other	100	Peptide	yes	yes	yes	yes	complete	0	0	7.64485
Venom_peptide_Pp26a	69	9.09	9.09	72	69	69	Pp3_contig0000367	ATGATAAACTATATAAAAGATTAAATATTTGAAGGAATATAGTTGAAGAGGCCACTAAATACGTTCTAAAGAATAGGGATAAATAGAGACAGTGGTGGGCTAGCCATTCTGCTACAAACCATTGCTGGAGCAATACGTTCATTCATTCAGTACAGGCACAACAACCAAGATGGCCTTCAAACAGGTGCTACTATGCTGTTTTCTCGCAGTCGCATTCACATATGCAATGACTATTCAATCAGAAGAACCTAGATTAAAAAGGGACACAAATCAAGATGCAATGGCTAAAATGGAAGAAGCGTTCCAAGGTTTTAAACAAGGTCTCAATTCTTTAGTAAACAATATCTCTCAAAGTGATATTTATAAACAGTTTGAAAAGATAGGAGCTGATCTTGGTGA…	502	10	Venom_peptide_Pp26a	MAFKQVLLCCFLAVAFTYAMTIQSEEPRLKRDTNQDAMAKMEEAFQGFKQGLNSLVNNISQSDIYKQFEKIGADLGDKGKELGAKIEETLSNLKKSASSS	0.831	MTIQSEEPRLKRDTNQDAMAKMEEAFQGFKQGLNSLVNNISQSDIYKQFEKIGADLGDKGKELGAKIEETLSNLKKSASSS	81	Protein of unknown function (DUF327)	Hepatic lectin, N-terminal domain	#N/A	#N/A	#N/A	#N/A	#N/A	242_Other	100	Peptide	yes	yes	yes	yes	complete	0.662999	1.36919	19.7318
Venom_peptidase_S10-like_protein_1	70	8.59	30.25	82.39	40.87	39.57	Pp3_contig0018853	CACGAAGGAGTTCTCCCTACTCCTCACTTGTATAAATCTTTATATAGATAACTTGCACATAGCATCCTCTCAGTTATAGTGTAAATCTTTAATGCTTAAGAGATAAGTAAAAGTTAGTGCAATCATGTTTAGTAAAGGTTTTATTATTATTTTAATACTAGTGAATATTTACGATTTACATGCTCATCATGGACATCACCATCATGATGATACTCAGCATAATCATGAACGTCAACAGCAACCACCAAGCGATAATGGAGCATTATTTTTATCACCATATATTGAACGCGGAGATATTGAAAATGGACAACGTTCAGCAGCAGTAAGATCAATTAATAATGATAATATAGAGAGTTATTCTGGTTTTATAACAACTAATAAACAATATAATTCAAATAT…	1572	33	Venom_peptidase_S10-like_protein_1	MFSKGFIIILILVNIYDLHAHHGHHHHDDTQHNHERQQQPPSDNGALFLSPYIERGDIENGQRSAAVRSINNDNIESYSGFITTNKQYNSNMFFWFYPAEKDKNNAPLVIWLHGGPGASSVYGLFELGPYYLDKKNKLQKRDNYLSQTFNMLYIDNPVGTGFSFTDNKNGLSKDENDIADNLYETLIQFYKLFPQYKKNELYISGSSYAGKFTTAFGYKIDQNQKNLKDKINFKGLLVGNGFFDPAITIQRAKPLYQNGLIDFHYKKELEDVVGRIIALINEKKFGEALDLNAEMRKTLEEKTGYTLLFDLAYNTDQYPYGDLVQYLSNIRSNIHVGNITFDTDENLVPALRNELMQSVTPWFEYLSDKYPIVLYSGQLDMEIPYISSVNFLLSLRNNV…	0.683	HHGHHHHDDTQHNHERQQQPPSDNGALFLSPYIERGDIENGQRSAAVRSINNDNIESYSGFITTNKQYNSNMFFWFYPAEKDKNNAPLVIWLHGGPGASSVYGLFELGPYYLDKKNKLQKRDNYLSQTFNMLYIDNPVGTGFSFTDNKNGLSKDENDIADNLYETLIQFYKLFPQYKKNELYISGSSYAGKFTTAFGYKIDQNQKNLKDKINFKGLLVGNGFFDPAITIQRAKPLYQNGLIDFHYKKELEDVVGRIIALINEKKFGEALDLNAEMRKTLEEKTGYTLLFDLAYNTDQYPYGDLVQYLSNIRSNIHVGNITFDTDENLVPALRNELMQSVTPWFEYLSDKYPIVLYSGQLDMEIPYISSVNFLLSLRNNVGEKYKTAERQLWSVDNELAG…	440	Serine carboxypeptidase	Alpha/beta hydrolase family	#N/A	Putative serine carboxypeptidase {ECO:0000313|EMBL:JAA75878.1}	4e-149	Venom_peptidase_S10-like_protein_1	100	#N/A	#N/A	Other protease	no	yes	yes	yes	complete	8.66	295.3	238.512
Venom_Ptu1_family_peptide_Pp4	71	8.1	8.1	78.18	61.82	61.82	Pp3_contig0019297	ATGAAACTTGTATTATTTTTAGTTTTTATTGTCCTAGCCATAATGGCTTTGACTGTACAAAGCAAAGAAAACGACTGTATTCCAGGATTTCAACAGTGTGGAGGAGCTAATTCCAGGTGTTGTGGTCTGTACGTCTGCTTCAATAATAGATGTATACCAACTCCTTAAATCATCTCACTTTATTTCACTTTTGTGTTTATTAATTAAACTACATTG	216	16	Venom_Ptu1_family_peptide_Pp4	MKLVLFLVFIVLAIMALTVQSKENDCIPGFQQCGGANSRCCGLYVCFNNRCIPTP	0.904	KENDCIPGFQQCGGANSRCCGLYVCFNNRCIPTP	34	Ptu family	YqzM-like protein	YqzM-like protein	#N/A	#N/A	Venom_Ptu1_family_peptide_Pp4	100	78_Ptu1-like	98.18	Peptide (disulfide-rich)	no	yes	yes	yes	complete	83.843	1177.14	0
Venom_S1_protease_9	73	7.49	7.52	64.62	14.08	11.73	Pp2_contig0011928	TGAACATATTCTTCTGAATCTCTAATCCTGTCAAATTAAGTTCAGAAGGATGATGTTATTACTGAAAGTACTATTGGTAATAGTACTGTTAGCCGTTACAAATGTTAACTGCCTTCATGAGATTGCAGTAACTAAGTCTACTGTAGTATCAAATTCAGATTATCCAAGTTTTTCAACTAAACCTGATAATTGGGCACTAAGAAATTCTAAAGTAGGAGGTGCAGTATTAGTGGAATGTAATATTAAATTTAAAGGAAGTAACCCAAATTGTGCAACAGCTTCGCTTGAAATTTCTGACGGAGTAAGAACCGATGAAATATGTACTAATCGAACTAATTATAGGATGCATTCTAAATTTACTTCAATATCTATTGATTTGAGAATTAATGGAGGTGCATT…	1763	6	Venom_S1_protease_9	MMLLLKVLLVIVLLAVTNVNCLHEIAVTKSTVVSNSDYPSFSTKPDNWALRNSKVGGAVLVECNIKFKGSNPNCATASLEISDGVRTDEICTNRTNYRMHSKFTSISIDLRINGGALQFNCNSTPMDYGRPDKDDYNNSEDIQSKPTKTLPTVNEDIVVTKDSINRIINGNFTSNMNYKYTFRSAKDEHIKLRCEMRVHVTPPTKPSCNGFKFFLQVGGKKRWICGEKNAIAHLGQSDKLDVIITSGPNKVVGDIECEVKAINQIKYSNYKQIASEEVDSSEHGLKQITGTKETTCACGWANKSPARVIFGKDTGKHEFPWSVSLQYKSSKFHFCGGSIITPYHVITASHCIGSKKAEHILVVMGTYNRTDNRISSEVKAIFEHDYSRKTHINDIAILE…	0.85	LHEIAVTKSTVVSNSDYPSFSTKPDNWALRNSKVGGAVLVECNIKFKGSNPNCATASLEISDGVRTDEICTNRTNYRMHSKFTSISIDLRINGGALQFNCNSTPMDYGRPDKDDYNNSEDIQSKPTKTLPTVNEDIVVTKDSINRIINGNFTSNMNYKYTFRSAKDEHIKLRCEMRVHVTPPTKPSCNGFKFFLQVGGKKRWICGEKNAIAHLGQSDKLDVIITSGPNKVVGDIECEVKAINQIKYSNYKQIASEEVDSSEHGLKQITGTKETTCACGWANKSPARVIFGKDTGKHEFPWSVSLQYKSSKFHFCGGSIITPYHVITASHCIGSKKAEHILVVMGTYNRTDNRISSEVKAIFEHDYSRKTHINDIAILELSKKVEYTQFVGPVCLPKRDP…	533	Trypsin	Domain of unknown function (DUF1986)	Domain of unknown function (DUF1986)	Secreted salivary trypsin {ECO:0000313|EMBL:ADN29817.1}	2e-61	Venom_S1_protease_9	100	179_Protease	97.77	S1 protease	no	yes	yes	yes	complete	868.803	5.78607	0
Venom_S1_protease_with_CUB_domain_1	75	7.11	7.11	69.75	23.44	20.23	Pp2_contig0000106	TTTCATTTTGCGGTTTATTATTGCGCTAATAAGCTGCTGAACTATCTGTGAATATGCTGAAATTCGTACTGCTAGCGGTAGCATTTAATGCTGCATTAGCTACTGAAAATACTGTCAAACTTACTGCTGGAAAGGTATATACTGAGCTAAAGAGTCCAGGTTATCCTGAAGTTCATAGCGGAGGAGATCCATTAACATGGGTGTTTGAAACTGATCCAGGTAGCCAGATTCAAATTAAATGCACTGATTTTAGGCTAACTAAGTCTGAGGACTGTCAAGCGATAAGACTTGAAATTGATTATGGAGATGAGAAGAAATCTTACTGTACTCCTGAAGATGCTTTTAGAACTTTATCCACTGGAAATAAACTTACTGTTAAGTTAGTAGGTGATGAGTACG…	1683	18	Venom_S1_protease_with_CUB_domain_1	MLKFVLLAVAFNAALATENTVKLTAGKVYTELKSPGYPEVHSGGDPLTWVFETDPGSQIQIKCTDFRLTKSEDCQAIRLEIDYGDEKKSYCTPEDAFRTLSTGNKLTVKLVGDEYGQAAFACYVKSTEPAEVEEVAVKLNEVYQFGSPLSMEKDAVPYFDKLWKLKVEEGYQVDLNCYVNLLETEPCHDDVLTIDAGDGPQVYCGYQKELVFSKGSEATVRLELAEEGHGYVLCMAQAAIKKDAADIKEESTRAIGEDSSEHGGPAGQKGTTCRCGWANKSNKRVLYGEEASPNEFPWMVALQARVSGGIASCGGSIVTKRHVITAAHCVIDLYGDRSTIDAADLTVITGAHDLRRRSPAKHYAEYAVQKVYVRPEFPAQLTHDFAIVVLKKDIKFSDA…	0.849	TENTVKLTAGKVYTELKSPGYPEVHSGGDPLTWVFETDPGSQIQIKCTDFRLTKSEDCQAIRLEIDYGDEKKSYCTPEDAFRTLSTGNKLTVKLVGDEYGQAAFACYVKSTEPAEVEEVAVKLNEVYQFGSPLSMEKDAVPYFDKLWKLKVEEGYQVDLNCYVNLLETEPCHDDVLTIDAGDGPQVYCGYQKELVFSKGSEATVRLELAEEGHGYVLCMAQAAIKKDAADIKEESTRAIGEDSSEHGGPAGQKGTTCRCGWANKSNKRVLYGEEASPNEFPWMVALQARVSGGIASCGGSIVTKRHVITAAHCVIDLYGDRSTIDAADLTVITGAHDLRRRSPAKHYAEYAVQKVYVRPEFPAQLTHDFAIVVLKKDIKFSDAVGPICLSPSSVYEANK…	513	Trypsin	Trypsin	CUB domain	Uncharacterized protein {ECO:0000313|EnsemblMetazoa:RPRC012458-PA}	1e-91	Venom_S1_protease_with_CUB_domain_1	100	185_Protease	100	S1 protease with CUB domain	no	yes	yes	yes	complete	2173.72	17.5584	0
Venom_POBP_2	76	6.9	6.9	73.79	66.02	66.02	Pp1_contig0041705	GACAGATTCATAGCAGCCAACATGAATAAGATAATAATACTTACCGCCATTTTGTCAATGCTTCATTGCATTCATTCATCAGTAATTTCAGACTCATTAAATAAAGATGGTTTACGAGCTTTGCAAAAGAAATATATTGGAGATTGTGAGAAAGAACATCATGTTGGTGAATCTGAACTGAAAAACTTTATTCAAACTGGACAAGTACAATCTGAACAATTTAAGTGCATGTTGGCCTGCTATGGAGAAAAAATTGGAATTATTAAGGATGGTAAAATCCAATGGGATATGATCCATTTGGAGAGGAAATTCTTTCATGGAGAAGACGTC	330	11	Venom_POBP_2	MNKIIILTAILSMLHCIHSSVISDSLNKDGLRALQKKYIGDCEKEHHVGESELKNFIQTGQVQSEQFKCMLACYGEKIGIIKDGKIQWDMIHLERKFFHGEDV	0.789	SVISDSLNKDGLRALQKKYIGDCEKEHHVGESELKNFIQTGQVQSEQFKCMLACYGEKIGIIKDGKIQWDMIHLERKFFHGEDVYKNKISQVVDNCKSSVKDDSNKCELSLNLAKCMQEGHKLTCGGGKC	130	PBP/GOBP family	Protein of unknown function (DUF3236)	#N/A	Uncharacterized protein {ECO:0000313|EnsemblMetazoa:RPRC009914-PA}	0.01	Venom_odorant_binding_family_protein_1	21.28	334_Pheremone/Odorant	100	POBP	no	yes	no	no stop codon	partial	0	0	14.4213
Venom_Kazal_domain_peptide_3	77	6.78	6.78	76.39	76.39	76.39	Pp3_contig0026375	GGAGAAACTAACGTCTGTTCTGAGAAACTGAAAGCAGTGAAGATGAAACTTTTGTTCCTGTCTGTTTTGATAATTGCTGGTGTAGTCCTTGCTGAAAATATTGACGACATAGTGGAGAAATGCCATTGTGGAAGAAGTTTTGATCCGACATGTGGATCTAATGGTTATATGTTTACTAATCGATGTGAACTTCGGTGCTATAACAACAAAACTAATTCAAATGTTGTAGAAGTTGATAGCAACCAATGTAAAAAGGATTGAAGACATATTGCTAAAAGAGGCTAATCATGAGGCTAATCAAGAATCCAGTTGACATCAACTCTTTAAGCTTTATTTAAATAAACAAGGGTCTGTGCTTTTCAAGTCACATCTATCTCTAAAAAATT	386	7	Venom_Kazal_domain_peptide_3	MKLLFLSVLIIAGVVLAENIDDIVEKCHCGRSFDPTCGSNGYMFTNRCELRCYNNKTNSNVVEVDSNQCKKD	0.927	ENIDDIVEKCHCGRSFDPTCGSNGYMFTNRCELRCYNNKTNSNVVEVDSNQCKKD	55	Kazal-type serine protease inhibitor domain	Kazal-type serine protease inhibitor domain	Aluminium induced protein	Predicted protein {ECO:0000313|EMBL:EDS43255.1}	0.0001	#N/A	#N/A	15_Kazal	100	Kazal	yes	yes	yes	yes	complete	21.4542	43.488	1.86451
Venom_hexamerin-like_protein_1	78	6.42	6.42	68.97	9.77	8.333	Pp2_contig0018014	CCAGAGCAAGCTGCAAGAGGATCATTGCGATGATGAAATTAAGCCTGATCGTATTTGGCCTCGTCCTGGCCACTGCGTACTCAACTATTATATCAACGAAACCAGAAAGAAAATTAGCTGACGCGGACTTTCTAAAACGGCAAATCCAAGTATTAGACCTTTATGCCGGTCTTGGACATACTGAAAATTTCCATAATGAGTTCTCTGATTTCAATTTACAAGCTAATGAGGCTTCTTTTGTTAAACCGGAAGTAGTAAAAGACTTCCTACACGCTTATCACCATGGTTTCTTACCAGTTGATGGTGTGTTCACCCTCTTCTGCCATCATACCAGAAAAGATACAATTAGATTATTTGATCTTTTCTACTATGCCAAAGATTTCGATACATTCTACAAAG…	2175	5	Venom_hexamerin-like_protein_1	MMKLSLIVFGLVLATAYSTIISTKPERKLADADFLKRQIQVLDLYAGLGHTENFHNEFSDFNLQANEASFVKPEVVKDFLHAYHHGFLPVDGVFTLFCHHTRKDTIRLFDLFYYAKDFDTFYKAASWARKHLNPMQFAYAYTLALLHREDCQHYQLPPLYEVFPNYFVPVETMHHVYDAKMSGVKERRFVFNNTGYEYNYHYYMYGGPLNSYASSHHLDYKVSYFREDVGGNSWYSLSNARFPSWMEPQKYRGSHWYKRGESLYYRHQQLLARYLLERIANGLPYVDRLYWEEPIKTGYNPRVSYVNGEPLYIRPDNVIPKQLNRVSVLRAQVLEKRLLDAIDAGALWEVSNSTLISLKSDEGFDLLGRIIFGVYDRPNKKYFGNYFWTALEALGFVAH…	0.754	TIISTKPERKLADADFLKRQIQVLDLYAGLGHTENFHNEFSDFNLQANEASFVKPEVVKDFLHAYHHGFLPVDGVFTLFCHHTRKDTIRLFDLFYYAKDFDTFYKAASWARKHLNPMQFAYAYTLALLHREDCQHYQLPPLYEVFPNYFVPVETMHHVYDAKMSGVKERRFVFNNTGYEYNYHYYMYGGPLNSYASSHHLDYKVSYFREDVGGNSWYSLSNARFPSWMEPQKYRGSHWYKRGESLYYRHQQLLARYLLERIANGLPYVDRLYWEEPIKTGYNPRVSYVNGEPLYIRPDNVIPKQLNRVSVLRAQVLEKRLLDAIDAGALWEVSNSTLISLKSDEGFDLLGRIIFGVYDRPNKKYFGNYFWTALEALGFVAHTSNDHEYVGGATSNPVTA…	678	Hemocyanin, ig-like domain	Hemocyanin, copper containing domain	Hemocyanin, copper containing domain	Uncharacterized protein {ECO:0000313|EnsemblMetazoa:RPRC007528-PA}	0	#N/A	#N/A	404_Uncharacterised	99.71	Other	yes	yes	yes	yes	complete	0	1.28189	27.6582
Venom_S1_protease_32	79	6.35	6.35	57.84	17.32	17.32	Pp1_contig0030201	AACAAAATCAGTTTTTTTTAAATTTTATTGGTTTACATGAATATAATTTAATTTAATAATCATAATTACACAATCAAGGAGAATTTTTTGTTTCAAATAATAAAATTGAATATGTTTAATATTTTTCTTATAATTTGTTTTAATATTATTATAATAAATTGTGTTGATATTAAAGACTATATCAATCTACCAGATATTGAGTTAGATTCATCTGAATATGGACTGCATCCTGGTAAAACAGCTACAAACTGTTCTTGCGGATGGACCAACAAGAATACAAGAAGAATAGTTCACGGAGCAGAAACTGGAATCAATGAATATCCACTTGCCGCTGGCTTGGCTGATGGTGAATATGGATTTATGAAATGCGGTGCATCAATAATAACTGCATATCATGCA…	2795	5	Venom_S1_protease_32	MFNIFLIICFNIIIINCVDIKDYINLPDIELDSSEYGLHPGKTATNCSCGWTNKNTRRIVHGAETGINEYPLAAGLADGEYGFMKCGASIITAYHALTAAHCTIKEKGNKLAVIVGEHDVMTADETDATRMHPVKTVIEHEKYDQVNQQYDLSLLVLETKIEFTKKVGPACLPTSQRNLLDQAVKILGWGKLRSRGHRARALQEVNLRVIPLEVCAKTFAAEVPTTNPHQLCTFNYGKDACQGDSGGPVIWLDPDTNMFTQVGIVSYGSGCGSDSPGINTDLAYFTEWIHQKIASTVPEAAICTKM	0.704	VDIKDYINLPDIELDSSEYGLHPGKTATNCSCGWTNKNTRRIVHGAETGINEYPLAAGLADGEYGFMKCGASIITAYHALTAAHCTIKEKGNKLAVIVGEHDVMTADETDATRMHPVKTVIEHEKYDQVNQQYDLSLLVLETKIEFTKKVGPACLPTSQRNLLDQAVKILGWGKLRSRGHRARALQEVNLRVIPLEVCAKTFAAEVPTTNPHQLCTFNYGKDACQGDSGGPVIWLDPDTNMFTQVGIVSYGSGCGSDSPGINTDLAYFTEWIHQKIASTVPEAAICTKM	289	Trypsin	Domain of unknown function (DUF1986)	#N/A	Secreted salivary trypsin {ECO:0000313|EMBL:ADN29817.1}	4e-97	Venom_S1_protease_32	100	478_Other	100	S1 protease	no	yes	yes	yes	complete	67.0824	0	0
Venom_CUB_domain_protein_1	80	6.29	6.29	63.08	45.38	37.69	Pp3_contig0002698	CTACACTACACCTAAAGTCACCATGAAACTTTTATTAGCGGTTGTTTTGTTGGCGACAATAGCTTTGGCTGAAAAAAGGAAAGTTCGTACTTCGGCTTTCTTAGGATCAATGCCAATCAATAATTTCTTAAGACAATGGCATCCGAATGGATTTCCAGCAGAAAATGATTTTATCTACAGTTTAGCCACTGAAGAAGGCCGTAAAGTTGAACTTACCTGTGCATCGATTGATATTGAAGAGCCATGTACTGAGAACGTGTTCAAGCTGATTGATGGAGATCACAGTGAAACCATTTGCGGCCAGAAGAAAGATTTCGTTTACAAATCAAAGACACACATACTATCTTTACAATTGCTGAGTGGAGCCAATATTATTAAAACTACACCAGAATGCTCAGC…	583	4	Venom_CUB_domain_protein_1	MKLLLAVVLLATIALAEKRKVRTSAFLGSMPINNFLRQWHPNGFPAENDFIYSLATEEGRKVELTCASIDIEEPCTENVFKLIDGDHSETICGQKKDFVYKSKTHILSLQLLSGANIIKTTPECSAKPID	0.812	EKRKVRTSAFLGSMPINNFLRQWHPNGFPAENDFIYSLATEEGRKVELTCASIDIEEPCTENVFKLIDGDHSETICGQKKDFVYKSKTHILSLQLLSGANIIKTTPECSAKPID	114	CUB domain	#N/A	#N/A	#N/A	#N/A	Venom_CUB_domain_protein_1	100	275_CUB	100	CUB domain	no	yes	yes	yes	complete	1570.56	14.5984	1.03956
Venom_nuclease-like_protein_1	81	6.22	6.22	70.86	17.28	15.8	Pp2_contig0000117	ATGATTGGCTGTACACAATTCTTGGTTTTACTCTTGTGGATTGGTGGTACTTATGTAAAGGGTGTTCCCCATCCGGGATGTGTCCTGTACACCAATAAAGATCTACCGAAGAAGAATGAACCTTTATTCCTTGCTAAACATGAAGGTAAAGAATACAGACTTGTCATGCCAGAAACTAAAGGCAAGGAAGGTTTCATTCACTTGAAAAGTGGTCAGGAACTAGTAATGACATGTCCTGGTGGTAGAAACTATATGAATGAAACGAAAAAAGAGATAAATCATGCTCATTGTAAATCAGGACGATTGTTAAAGATTCAAAACAGAGATTATGAAAGTGAAGTTCTTGATTGTTTTGGTCGCGTTTCAGCAGTGGTCAGAAAAACGGAGAATAAATGTCAC…	1301	6	Venom_nuclease-like_protein_1	MIGCTQFLVLLLWIGGTYVKGVPHPGCVLYTNKDLPKKNEPLFLAKHEGKEYRLVMPETKGKEGFIHLKSGQELVMTCPGGRNYMNETKKEINHAHCKSGRLLKIQNRDYESEVLDCFGRVSAVVRKTENKCHKGQGTVLELGFKAEGWHPLVKVCHDIRGARTFYSHHTLYGSVLPGKVHRSTGRPGFSRGEKFLYEGYSPDRAYNRKNQLKVFHSVIGEKKTSHYIDEKNKFLSRGHLAPDADFLFSTWQLLTYFFINVAPQWQSINAGNWLNVETNTRRIASKLGADLEVITGTNGVSKMKDSEGNLKEIYLHANSKIPVPEYYWKLLHNPKDDSCMGFITTNNPYLDESPNHKCKDVCSNYGWPVMQKDLFKGYVYCCEYSTMKKAIPELPDVTC…	0.845	KGVPHPGCVLYTNKDLPKKNEPLFLAKHEGKEYRLVMPETKGKEGFIHLKSGQELVMTCPGGRNYMNETKKEINHAHCKSGRLLKIQNRDYESEVLDCFGRVSAVVRKTENKCHKGQGTVLELGFKAEGWHPLVKVCHDIRGARTFYSHHTLYGSVLPGKVHRSTGRPGFSRGEKFLYEGYSPDRAYNRKNQLKVFHSVIGEKKTSHYIDEKNKFLSRGHLAPDADFLFSTWQLLTYFFINVAPQWQSINAGNWLNVETNTRRIASKLGADLEVITGTNGVSKMKDSEGNLKEIYLHANSKIPVPEYYWKLLHNPKDDSCMGFITTNNPYLDESPNHKCKDVCSNYGWPVMQKDLFKGYVYCCEYSTMKKAIPELPDVTCKKPLSF	386	DNA/RNA non-specific endonuclease	Putative toxin 57	#N/A	Putative deoxyribonuclease i {ECO:0000313|EMBL:JAC13885.1}	0	Venom_nuclease-like_protein_1	100	196_Other	99.51	Other enzyme	no	yes	yes	yes	complete	582.302	0	0
Venom_S1_protease_14	82	6.18	6.18	81.46	27.48	20.86	Pp2_contig0027016	CTAGTCCATCATTCAATTCGGAATATCATCCATCCAAAATGAATATACTACCGTTTTCTATATTTCTACTGCTGATTGGATGGAGGCAAGTGGTAGCTGATGATGTCGATTCCAGTGAATATGGAAAAGGAGGCGGTACAAAAAAAACTGACTGCAAATGTGGATGGACCAATAATCCAGTGAGAAGAATTGTTGGTGGAGAGGAAGCTGGTATCAATGAATTTCCTTGGGTAGTTGGTATTAAAGCATCTGATGATGGTGGTCCAGGATGTGGAGGTGTTATTCTAAGCAAAAGAATCGTACTAACTGCATCACATTGTACAGAAGCGTTGGAAAAGGCGAAAATTCAAGTTATAGTAGGGGAACATGATGTACTTGATGATAAAGAAACACCAGTTA…	1072	6	Venom_S1_protease_14	MNILPFSIFLLLIGWRQVVADDVDSSEYGKGGGTKKTDCKCGWTNNPVRRIVGGEEAGINEFPWVVGIKASDDGGPGCGGVILSKRIVLTASHCTEALEKAKIQVIVGEHDVLDDKETPVTQVINVKKYVQHPSYDLNGYLENDIALLLLEKDIEMSDRVGPICLPTAKNNYVRQTVKVMGWGKLGTNKGSSRVLRKVELDVIPLPICAKAYQGISQKRGQVSQFCTFTLSKDSCQGDSGGPVVWRDPELNLYTSIGIISFGGDECGMAPGVNTDVFFFKDWIVNAAKELDSSQSFCQKVEK	0.918	DDVDSSEYGKGGGTKKTDCKCGWTNNPVRRIVGGEEAGINEFPWVVGIKASDDGGPGCGGVILSKRIVLTASHCTEALEKAKIQVIVGEHDVLDDKETPVTQVINVKKYVQHPSYDLNGYLENDIALLLLEKDIEMSDRVGPICLPTAKNNYVRQTVKVMGWGKLGTNKGSSRVLRKVELDVIPLPICAKAYQGISQKRGQVSQFCTFTLSKDSCQGDSGGPVVWRDPELNLYTSIGIISFGGDECGMAPGVNTDVFFFKDWIVNAAKELDSSQSFCQKVEK	282	Trypsin	Domain of unknown function (DUF1986)	Trypsin-like peptidase domain	Uncharacterized protein {ECO:0000313|EnsemblMetazoa:RPRC005759-PA}	1e-67	Venom_S1_protease_14	100	27_Protease	100	S1 protease	no	yes	yes	yes	complete	1281.84	16.1347	0
Venom_CRiSP_1	83	6.13	6.13	48.67	18.14	18.14	Pp3_contig0043951	ATATAAAAAAAAATAAGATAAAATTATTTATTTATATGAGTGGGGAGGGGAAAACACGTAATTGTGATGGGAGCTACAAAAAGAAGTTGGCCAATGATGAACACTCATATTATGTGAAGCAAGGTGCCTGCTCGTAGAGTAGTACATTACAGCGGTAAAACTACACAGTACTGTGATTCGTGAAGTCTTACCGGCATCGCATACAGCTAACTACATCATGATGATCTTCCAAGTTACTATAGCTTTATGCCTAATGGTATTCAGCAGTGTTTATGCTAGAAAATTAGCTTGTACCAATGGAAATAGACTTCTTGGAATGAGATCATTGACTGAAGCTGATAGGCAAAAACTACTAAAAGCTCATAATGATTACAGAAATTATGTTGCATCAGGAAGACA…	1091	4	Venom_CRiSP_1	MMIFQVTIALCLMVFSSVYARKLACTNGNRLLGMRSLTEADRQKLLKAHNDYRNYVASGRQPGQPPAENMLELTWDDYAAWQAYDWASECKFEHNKPKTLTNRPMGQNLYIKLYSLGQDVNTTFDQWTDSMIKGWYDEVNVYQFGSPFSAATGHYTQLIWAKTDKLGCGYSYYKESNNFWYAGYLVCNYSPAGNYIGQKPYRTGKTNCKKYNLQPSSRYSHLCRRN	0.873	RKLACTNGNRLLGMRSLTEADRQKLLKAHNDYRNYVASGRQPGQPPAENMLELTWDDYAAWQAYDWASECKFEHNKPKTLTNRPMGQNLYIKLYSLGQDVNTTFDQWTDSMIKGWYDEVNVYQFGSPFSAATGHYTQLIWAKTDKLGCGYSYYKESNNFWYAGYLVCNYSPAGNYIGQKPYRTGKTNCKKYNLQPSSRYSHLCRRN	206	Cysteine-rich secretory protein family	#N/A	#N/A	Putative antigen-5-like protein {ECO:0000313|EMBL:JAA75960.1}	1e-82	#N/A	#N/A	128_Uncharacterised	100	Other	yes	yes	yes	yes	complete	2.79377	320.865	10.7631
Venom_cathepsin_B-like_protein_1	84	6.09	6.09	51.04	12.84	12.84	Pp2_contig0022229	AATTAATTTATTTTTTACGATTATTTGTGAGTTAAGTTTGATTTAGCAGCGTGAATCCAGCTGGTCCTACTCTTCGCTGCTATTTAATAAGAAATTAAGAAGAAATGTTTGGTAATTTGGCAATCTTATTAGTGGCTTTTGCAGTTATATTACCATCCAAATGTGAACAAGCAGATGAAAATATAATAAATGAAATTAATAATATGGACCTATCTTGGAAGGCTGGAAGAAATTTTGAAGAAGGAGGTTATGTGCGACGATTATTAGCTAAATCCAAGCCAAGGCCTGCAAAAACTTTACCAGTGGTTTCTAGATTTGATTCAGATGTCGTTATACCAGACAAGTTTGATAGTAGACTAGAATGGCCTGAGTGTCCAACGATTTCTCACATTCAAGATC…	1203	4	Venom_cathepsin_B-like_protein_1	MFGNLAILLVAFAVILPSKCEQADENIINEINNMDLSWKAGRNFEEGGYVRRLLAKSKPRPAKTLPVVSRFDSDVVIPDKFDSRLEWPECPTISHIQDQGACGACWAVAGAATFSDRVCVASKGKYKLHLSAHHLLTCCGVKMCGTIACDGGDDYRAWVFFRINGVTTGGDYNTTEGCQPYTVEPCEHHTEGSRPNCYAMPEPVIEKCQNECTNKNYGKSMTQDLFKVSRAYKVMSDVNQIKREILKHGPVQAGFTVYEDFNVYKTGIYRHTVGNKVGEHSVRILGWGWEGNQQYWLVANSWNYNWGENGTFRVAMGVNECGIEEAVHAGIPIIE	0.752	ADENIINEINNMDLSWKAGRNFEEGGYVRRLLAKSKPRPAKTLPVVSRFDSDVVIPDKFDSRLEWPECPTISHIQDQGACGACWAVAGAATFSDRVCVASKGKYKLHLSAHHLLTCCGVKMCGTIACDGGDDYRAWVFFRINGVTTGGDYNTTEGCQPYTVEPCEHHTEGSRPNCYAMPEPVIEKCQNECTNKNYGKSMTQDLFKVSRAYKVMSDVNQIKREILKHGPVQAGFTVYEDFNVYKTGIYRHTVGNKVGEHSVRILGWGWEGNQQYWLVANSWNYNWGENGTFRVAMGVNECGIEEAVHAGIPIIE	313	Papain family cysteine protease	Peptidase family C1 propeptide	#N/A	Cathepsin B {ECO:0000313|EMBL:BAN21462.1}	3e-90	Venom_cathepsin_B-like_protein_1	100	405_Protease	94.03	Other protease	no	yes	yes	yes	complete	0.84	0.874319	0
Venom_S1_protease_11	85	6.05	7.3	54.81	14.32	13.09	Pp2_contig0011381	CATTCTTCAACTAAGGTGGCGCACATAAAATTTAGAATGATGAATGGCTTTCACTTGATTCTAATTGGAGTTTGCCTGATTGGGCTCGCTTCAGCAATAGATTTAAATATCGCATCTGATGGAAAAAGTGTTCTACTAAGACCTCAAACTGGCAATGGACGAATTGAAACTCTTTGGCGACTTAAAGCAAATAAAGGATGCAAAATGACGCTTGGCTGTATGTTCAGAACACAGTCATGTAATACAGCTTTAATAAAGGTAGATATTGGTGGTAAAATCAGTCATCAATGTCCCGAACTTGGACAAACCTTTTTTAATACATCAATAAAAGATTCAATGACAGTTACGATGGAAAATGTTGGACCAAATATGGCTTCATTTTGTCAAGTGAAGGCAACA…	1434	6	Venom_S1_protease_11	MMNGFHLILIGVCLIGLASAIDLNIASDGKSVLLRPQTGNGRIETLWRLKANKGCKMTLGCMFRTQSCNTALIKVDIGGKISHQCPELGQTFFNTSIKDSMTVTMENVGPNMASFCQVKATTPYIDLPEPVIDSSEHGLPIKPKANSACRCGWSNKNTKRIVNGKEAGIHEFPFMALLMKKKTRFPFCGGSIITTRHVLTAAHCTYPQPENSLSVILGEHDIRTWTETEATEVIDVKRIMNHPDYDNLTHTHDIAILYLEKDVPLSDKIGRICMPTPQKDLNSWIKVMGWGLLKDKEEGGKASPVLHKVNLKVIDLDICKTIYGIDATKKRQICTYNNQKDSCQGDSGGPLVTIDKSTRLFYQTAVVSYGLKCASTDPGVNTYVLHYMDWIKDTIKATK…	0.927	IDLNIASDGKSVLLRPQTGNGRIETLWRLKANKGCKMTLGCMFRTQSCNTALIKVDIGGKISHQCPELGQTFFNTSIKDSMTVTMENVGPNMASFCQVKATTPYIDLPEPVIDSSEHGLPIKPKANSACRCGWSNKNTKRIVNGKEAGIHEFPFMALLMKKKTRFPFCGGSIITTRHVLTAAHCTYPQPENSLSVILGEHDIRTWTETEATEVIDVKRIMNHPDYDNLTHTHDIAILYLEKDVPLSDKIGRICMPTPQKDLNSWIKVMGWGLLKDKEEGGKASPVLHKVNLKVIDLDICKTIYGIDATKKRQICTYNNQKDSCQGDSGGPLVTIDKSTRLFYQTAVVSYGLKCASTDPGVNTYVLHYMDWIKDTIKATKDVELCY	385	Trypsin	Trypsin-like peptidase domain	#N/A	Trypsin LlSgP4 {ECO:0000313|EMBL:AAP12675.1}	6e-70	Venom_S1_protease_11	100	16_Protease	92.35	S1 protease	no	yes	yes	yes	complete	813.984	3.50439	0
Venom_protein_family1_protein_4	86	6.04	6.04	66.92	45.11	33.08	Pp3_contig0050863	CGTTAATATTATTATTAGTCACATTTTATGGCATTATGGCATCATTCCGTTTAATATATAAACCATGTTGATCAGATTGTAGGGCATTAGTATCCATACGGCATCTGACCCTTGCACAACATGGCTAACACAATTTGTATCTTACTTGTAGCTTCATTGTTCGTACTGAGTAACGCCATTCCAGTAAACCCTGGCATTGTGAAAGGAGTGATCCATAAGAAGTCTGGTGAAACTAGAGGATTAGTAAATGCAGCTCTTGGTATTAGTGTAAAATCAGCTCTAGATAAAGCAACTACTGATGAACAAAGAACCTGCATTAAAGCTCTTAAAGCTGAAGTATTCCAAGATGCAAACCTACAGATCAATCAGACTACCAGGGCTTTAGTAACTATGGCTGAA…	1265	3	Venom_protein_family1_protein_4	MANTICILLVASLFVLSNAIPVNPGIVKGVIHKKSGETRGLVNAALGISVKSALDKATTDEQRTCIKALKAEVFQDANLQINQTTRALVTMAESHAAEMSNVTLDDVNKAVDAMFKNIKEQWLPEKIAEIQKC	0.901	IPVNPGIVKGVIHKKSGETRGLVNAALGISVKSALDKATTDEQRTCIKALKAEVFQDANLQINQTTRALVTMAESHAAEMSNVTLDDVNKAVDAMFKNIKEQWLPEKIAEIQKC	114	#N/A	#N/A	#N/A	Uncharacterized protein {ECO:0000313|EnsemblMetazoa:RPRC009366-PA}	8e-27	Venom_protein_family_1_protein_1	30.23	57_Uncharacterised	100	Family1	no	yes	yes	yes	complete	0	1.31055	1174.44
Venom_S1_protease_27	87	6.01	6.01	38.72	12.12	9.091	Pp2_contig0001148	CTTGAATTTATTTATTTAAAAACTGAATGGAATAATTAGCTATAATTAATATTGTTACAGTATGGCCTGGATACACGGAATATTGATTTTTACAGTTTTGGGTTTATCAGCTTCATTTCCAGCTGGAGAAGTTGATTCTACCGAACATGGGGTTACCGCAGGAAGCAGAAAGACAAATTGTACTTGTGGATGGGCTAACAAGGATACAAAACGAATTGTGGGCGGAAGGGAAGCTGGAATTTATGAATACCCAATGATAGCTGGAATTGTCTATAAGGAGACACAGATTCTATTCTGTGGTGCAACTATTGTAACCAGGAGACATATTGTTACTGCTGCACATTGTGCAATTGCATTTGTTGAGAAACCACATCAAATTGGCATCCATGTTGGACATCA…	980	3	Venom_S1_protease_27	MAWIHGILIFTVLGLSASFPAGEVDSTEHGVTAGSRKTNCTCGWANKDTKRIVGGREAGIYEYPMIAGIVYKETQILFCGATIVTRRHIVTAAHCAIAFVEKPHQIGIHVGHHNYYKIRKQAILRDVERVILHKKYQAKTVKYDIAVLLLKDALPFDQKVGPACLLPSRVPMVGNKVRVIGWGLTSNKGTQSNVLLKVDVDIKPFEDCMYTNLYLEIFDKHQMCSFTKNKDSCSGDSGGPLMWLDPETNRYTLVGAVSYGSNCGSNPAVNTEVGYFLPWIQQVIAETDSSMKTCSKV	0.759	FPAGEVDSTEHGVTAGSRKTNCTCGWANKDTKRIVGGREAGIYEYPMIAGIVYKETQILFCGATIVTRRHIVTAAHCAIAFVEKPHQIGIHVGHHNYYKIRKQAILRDVERVILHKKYQAKTVKYDIAVLLLKDALPFDQKVGPACLLPSRVPMVGNKVRVIGWGLTSNKGTQSNVLLKVDVDIKPFEDCMYTNLYLEIFDKHQMCSFTKNKDSCSGDSGGPLMWLDPETNRYTLVGAVSYGSNCGSNPAVNTEVGYFLPWIQQVIAETDSSMKTCSKV	279	Trypsin	Trypsin-like peptidase domain	#N/A	Salivary trypsin {ECO:0000313|EMBL:ABR27829.1}	2e-83	Venom_S1_protease_27	100	392_Protease	99.66	S1 protease	no	yes	yes	yes	complete	724.456	6.78035	0
Venom_protein_family_8_protein_1b	88	6	26.88	92.45	83.96	83.96	Pp1_contig0040814	CTAGTTTCTAGCTTAGTAACAAAGATTCATCTAATTAACAGCTTACAGACATGAATCCTCTGGTATTTCTACTTCCGTTTGTATTGCAGGTGGTATTCTCAACAAATGTGTCAGTGTCATCCCATAATGGTGAGTCTGTAATAAGTATTAACAATCAAGTAGTCGATCTGAACAAAGCAAATCTTGTAGAGCGAACACCGTACAGTTCAGTGTATAATCCAGCTGAAGATCGTAGCTGCTTAATTATACAATCAGAGCATGCATTATTTGTAAAATGTAATGGATCAACAAGTTCATCCAGTTCTGGCAGTATGGGATCTGGTGAACGACAAGATTTTAATAATCTTAAGAAAAAATATGCTGGAAACTAAATTTG	376	32	Venom_protein_family_8_protein_1b	MNPLVFLLPFVLQVVFSTNVSVSSHNGESVISINNQVVDLNKANLVERTPYSSVYNPAEDRSCLIIQSEHALFVKCNGSTSSSSSGSMGSGERQDFNNLKKKYAGN	0.764	TNVSVSSHNGESVISINNQVVDLNKANLVERTPYSSVYNPAEDRSCLIIQSEHALFVKCNGSTSSSSSGSMGSGERQDFNNLKKKYAGN	89	#N/A	#N/A	#N/A	Putative salivary secreted protein {ECO:0000313|EMBL:ABR27980.1}	2e-05	Venom_protein_family_8_protein_1	98.89	380_Uncharacterised	98.89	Family 8	no	yes	yes	yes	complete	19.3595	5214.27	0
Venom_POBP_1	89	6	6	66.17	33.83	33.83	Pp3_contig0036414	GTTCTATTGATTACATTGTAGATATGAACACTTTGTTGCTTTTCACATTTGTCTGCGTCTTTGTTGCCGCCATTCAAGGTGCTTCGGTACCAAGATTATGGCCAGCAAAAGAGGAGCAAGCATTAGAAAACTGTAGTGCAGAGAAAAATATCCCATTGGAATTGGCACGAAAGATCTTATCGCACCAACTTCCTGCAGAAAATGAAGACGATAAATGTTTGATGAGTTGCTACATGAAGGCCACAAATGTCTTGGTTAATCACAAAGTAAACTGGGAAAGTATTTATGAATCGCACATAGCACACATCAAAGATCCAGAGACGAGAGAAAGAATTAAAGCCATCTTTAAAAAGTGTGAAGAAAATTTTACATATGAAGGTAAAGACGATTGCCAAATAG…	523	4	Venom_POBP_1	MNTLLLFTFVCVFVAAIQGASVPRLWPAKEEQALENCSAEKNIPLELARKILSHQLPAENEDDKCLMSCYMKATNVLVNHKVNWESIYESHIAHIKDPETRERIKAIFKKCEENFTYEGKDDCQIAYDAYTCK	0.875	ASVPRLWPAKEEQALENCSAEKNIPLELARKILSHQLPAENEDDKCLMSCYMKATNVLVNHKVNWESIYESHIAHIKDPETRERIKAIFKKCEENFTYEGKDDCQIAYDAYTCK	114	PBP/GOBP family	#N/A	#N/A	Uncharacterized protein {ECO:0000313|EnsemblMetazoa:RPRC000194-PA}	2e-35	Venom_odorant_binding_family_protein_1	100	125_Pheremone/Odorant	100	POBP	no	yes	yes	yes	complete	32.7949	394.244	3.87481
Venom_lysozyme_1	90	6	6	52.86	27.14	27.14	Pp2_contig0016673	AGTATTTATACAGTCTGATCATATTGTTTGAATAATTTCAGTTATCGACACAAAGATGGAGAGTACAGGACCTGTATTATTATCAATAATGATGTTTATATCAGTCATTTCAGCTGAAGTAATGACTGATTGTCAATTAGTTGATATTCTCCGGCAGAATGATTTCCCATCTAATCAGCTAGCTGACTGGCTTTGTCTGGCGAAATCTGAAAGTGCATTGAACACTACGGCTATTGGAGGACCTAATAAAAATGGAAGCTATGACTTTGGTATATTTCAGATCAACAATCGTTGGTGGTGCGATATGGACAAACCAGGGAAAGATTGCAACGTCACTTGTTCAGATCTGATCCTGGATGACGACATAACTCCAAGTATTGAATGTGCTAAAATAATATT…	2926	3	Venom_lysozyme_1	MESTGPVLLSIMMFISVISAEVMTDCQLVDILRQNDFPSNQLADWLCLAKSESALNTTAIGGPNKNGSYDFGIFQINNRWWCDMDKPGKDCNVTCSDLILDDDITPSIECAKIIFKIQGFNAWNGWKAKCKDKPLPPIYC	0.784	EVMTDCQLVDILRQNDFPSNQLADWLCLAKSESALNTTAIGGPNKNGSYDFGIFQINNRWWCDMDKPGKDCNVTCSDLILDDDITPSIECAKIIFKIQGFNAWNGWKAKCKDKPLPPIYC	120	C-type lysozyme/alpha-lactalbumin family	Transglycosylase SLT domain	Destabilase	Lysozyme {ECO:0000313|EMBL:ABX11554.1}	7e-56	#N/A	#N/A	345_Other	100	Other membrane disruption	yes	yes	yes	yes	complete	14.6156	96.7656	0
Venom_S1_protease_39	91	5.93	5.93	66.6	8.022	8.022	Pp1_contig0030794	GCATAATTGATTTTATTGACTCATTATTTTATTCTTAATTAATTTCACAAGCTGTTCAAAGCCAGTTTTTTAGCAACCGTGAGGAGAGCAGATCAATCATGAAGCTGCTATTTGCGTTAGGATTAATCTTCCCTAGTATTGTTTTGGGACAGACGGTGAATAATGTTAAACTCTTACGAGAAGTGCCTTATAAAATTTCTAATCCACAATATCCCGGAGGTACAAGTGGGGAGAAATTCTCTTTAGAATGGAATTTAGAGGTTGAAGATAATGCTCGGGTTAAGATAGCTTGCAACGATATTAGGATGGTTCAAAGAGGTCCTTGGACCGATGACTGTCCTAACATTTTCTTCAGCGTTACCGATGGTAAAGGAGAAAGAAAAGTCTGCGGAAGTGGTA…	1779	4	Venom_S1_protease_39	MKLLFALGLIFPSIVLGQTVNNVKLLREVPYKISNPQYPGGTSGEKFSLEWNLEVEDNARVKIACNDIRMVQRGPWTDDCPNIFFSVTDGKGERKVCGSGIFDFVHKSDGPNLKVKIAAPGDGYALISCTALNIGEPEPEEIVQLEPNGRAWRLNLYDDREPKPYLDRLWKFESPEGTRISFQCDMSLRSGSPTSCGFSVLTINDGVDSKEYCTPQRFVQFSKINKAKLRFQLDEYGDGRMECLVQAVTGPNANEYENVVSEEVDSSEHGVTPGSKKTSCKCGWANKNIARVVNGEETRINEFPWMVHLSVRFETDQGSFDATCGASIVTPRHVITAAHCVSVLGKVEKPENVKMILGKHDSTKPTGKEVIVNAEKVFVPKLFLEKGLAYHDFAVIFTK…	0.849	QTVNNVKLLREVPYKISNPQYPGGTSGEKFSLEWNLEVEDNARVKIACNDIRMVQRGPWTDDCPNIFFSVTDGKGERKVCGSGIFDFVHKSDGPNLKVKIAAPGDGYALISCTALNIGEPEPEEIVQLEPNGRAWRLNLYDDREPKPYLDRLWKFESPEGTRISFQCDMSLRSGSPTSCGFSVLTINDGVDSKEYCTPQRFVQFSKINKAKLRFQLDEYGDGRMECLVQAVTGPNANEYENVVSEEVDSSEHGVTPGSKKTSCKCGWANKNIARVVNGEETRINEFPWMVHLSVRFETDQGSFDATCGASIVTPRHVITAAHCVSVLGKVEKPENVKMILGKHDSTKPTGKEVIVNAEKVFVPKLFLEKGLAYHDFAVIFTKQTIEFNNIIGPICIEPT…	519	Trypsin	Domain of unknown function (DUF316)	Domain of unknown function (DUF316)	Uncharacterized protein {ECO:0000313|EnsemblMetazoa:RPRC012458-PA}	2e-59	Venom_S1_protease_39	100	187_Protease	96.84	S1 protease	no	yes	yes	yes	complete	0	6.07461	0
Venom_major-royal-jelly/yellow-like_protein_1	92	5.83	5.83	56.91	10.37	7.834	Pp3_contig0013145	GCTGGCTTCCGAAAATGTCGTCTGGTTTCTTTATTTTATTTCATTTATAGTCTCGAAACTCTTTAAAATTTCATTAATTTTATAATTGTGACATTTGTGAAAAACTAGGTAATGGTCGTGTAAAATTTGTCCTTCACTCTGATCTGTTCCCTCTCTCGGTCTAGTGAATCTCTCAGCACAGTTGACTTACACAAACTCAGCTGATCTCCTCTCAAACTAATATCACAACTCTAGCGATATTTAGTGGATTAACAGCGGATAAATTTCATGCATCTATCAATGAGACACAGTATATACGTTCCATGGTTACTTTCAACAGCTTGGCTGGCCAGTGGAAGATCTGGTTCAGAAGAAAATGTAAAAAGTACTGGTACAGGATTCCAAGAAGTGTTTGGTTGG…	3895	3	Venom_major-royal-jelly/yellow-like_protein_1	MHLSMRHSIYVPWLLSTAWLASGRSGSEENVKSTGTGFQEVFGWSQVDFTFQSEATRQNAIRSGDYIPESNLPLGMEVYKGRVFITLPRWKKGIPVTLAWVSLAERSRSPLLKPYPSWAWHMPGNCHGLTSVFRVAVDECGRLWVADSGAVNIVTGVKHVCTPQILVFDLNTDRLLWRYYIPKDQLPQGSLFTNIAVDVITCDRTFAYVSDVFRYGLIVYDFKQDKSWRVENSYFFPDPLQTKMHIDQLTFRWNDGIFGLALSPVEHGTRYLYFHPLSSQREFMVDTKVLHNETSAKNDADMFKIVGEPRMHCKGQASGSAMDRNGVLFYNLINRNAVGCWNSHIGEHSPRTHGIVDQNNITLSFPNDLKVDHEINQGLWVLSNRLHKYLYGKLDPNDI…	0.636	RSGSEENVKSTGTGFQEVFGWSQVDFTFQSEATRQNAIRSGDYIPESNLPLGMEVYKGRVFITLPRWKKGIPVTLAWVSLAERSRSPLLKPYPSWAWHMPGNCHGLTSVFRVAVDECGRLWVADSGAVNIVTGVKHVCTPQILVFDLNTDRLLWRYYIPKDQLPQGSLFTNIAVDVITCDRTFAYVSDVFRYGLIVYDFKQDKSWRVENSYFFPDPLQTKMHIDQLTFRWNDGIFGLALSPVEHGTRYLYFHPLSSQREFMVDTKVLHNETSAKNDADMFKIVGEPRMHCKGQASGSAMDRNGVLFYNLINRNAVGCWNSHIGEHSPRTHGIVDQNNITLSFPNDLKVDHEINQGLWVLSNRLHKYLYGKLDPNDINFRILSTFVSNAVRGTPCEEGYI…	411	Major royal jelly protein	NHL repeat	NHL repeat	Uncharacterized protein {ECO:0000313|EnsemblMetazoa:RPRC014337-PA}	0	#N/A	#N/A	381_Uncharacterised	32.25	Other	yes	yes	yes	probably (weak signal peptide)	complete	0	0	0.905925
Venom_Ptu1_family_peptide_Pp6	93	5.77	5.77	68.85	68.85	68.85	Pp3_contig0037513	CTTTTGTTACTTGTGTTTGATCTTTGTGTGAAGTGCAACAAGATGAAATTATTTGGAATATTATTATTTGTATTCGCATGTATCGCGCTGGTTTTCGCTGATACACAAGGATGCGGTCGTCATGGAGATCCGTGTGATAACGATGCCCAATGTTGTACAGGAGTGAAATGCCATCGTTACGCCAAAAGATGCCAAGTTCAGCTTTCATTGCCGCCAAGAGTAGATTAATGTGTACTGGAAGAATTATTTAATTAACCTTAAAGTTAAAATCAGCTAAATAATGTAAAATAAAATTTTC	298	7	Venom_Ptu1_family_peptide_Pp6	MKLFGILLFVFACIALVFADTQGCGRHGDPCDNDAQCCTGVKCHRYAKRCQVQLSLPPRVD	0.939	DTQGCGRHGDPCDNDAQCCTGVKCHRYAKRCQVQLSLPPRVD	42	Ion channel inhibitory toxin	Ptu family	#N/A	Uncharacterized protein {ECO:0000313|EnsemblMetazoa:ACEP10077-PA}	1e-12	Venom_Ptu1_family_peptide_Pp1a	45.1	4_Ptu1-like	100	Peptide (disulfide-rich)	no	yes	yes	yes	complete	9.15717	36.372	4.51243
Venom_S1_protease_8	94	5.66	5.7	39.87	16.01	16.01	Pp2_contig0026209	TTAACATAAAACCGCTAATTACCATTTGGTTGTTAAGTTTAACGGTGACAACATCACTTACCATCAAACAGAATGAAGTTCTGGTTAACAGTGAGCACTATTGTTCTGGTGTACACCAGTGTAAGCTTAGCTGGTGATAGTGATGAAGACGAAGATTCAAGTGAATACGGCGTAGTGGATGGAGATGTTGGCACTAACTGTACTTGTGGCTATGCAAATAAAGAAGGTGAGAGAATTATTGGCGGTGAAGAAGCGAAAAAGAACGAATGGCCAATGATTGCAGAATTCTCTGCATTCGGCCAGCATGTATGTGGTGGAACCATAGTGACAAAACGTCACGTTATCACTGCTTCTCATTGCGCTTTCTATCCAAAAACTTTGGATCCATTACCGTATGAG…	1033	5	Venom_S1_protease_8	MKFWLTVSTIVLVYTSVSLAGDSDEDEDSSEYGVVDGDVGTNCTCGYANKEGERIIGGEEAKKNEWPMIAEFSAFGQHVCGGTIVTKRHVITASHCAFYPKTLDPLPYEQIDVFVGIHEVRGEDAFSGGQRLAILEFVAHPKYHYIGKTHDIAVVLLDDDIDFSNKNLAPACLPVGNEKFTGDYLKVLGWGLPKYRAEEGTAVLMKVNIKAVEHEVCQKNYTYYNTDTNICIYTKDKDACQGDSGGPLLWRDPETNRYVLVAATSYGKKCGILPAVNANIIYFLPWIQKTIAETDPKQRTCAKITS	0.838	GDSDEDEDSSEYGVVDGDVGTNCTCGYANKEGERIIGGEEAKKNEWPMIAEFSAFGQHVCGGTIVTKRHVITASHCAFYPKTLDPLPYEQIDVFVGIHEVRGEDAFSGGQRLAILEFVAHPKYHYIGKTHDIAVVLLDDDIDFSNKNLAPACLPVGNEKFTGDYLKVLGWGLPKYRAEEGTAVLMKVNIKAVEHEVCQKNYTYYNTDTNICIYTKDKDACQGDSGGPLLWRDPETNRYVLVAATSYGKKCGILPAVNANIIYFLPWIQKTIAETDPKQRTCAKITS	286	Trypsin	Domain of unknown function (DUF316)	Domain of unknown function (DUF316)	Salivary trypsin {ECO:0000313|EMBL:ADN29819.1}	2e-148	Venom_S1_protease_8	100	214_Protease	100	S1 protease	no	yes	yes	yes	complete	1845.58	14.1579	0
Venom_peptide_Pp18a	95	5.62	5.62	63.33	33.33	33.33	Pp2_contig0012820	ATTAATTCTCCCCGCGCATGAACCTGTTTGCTCTCTCCCTCTTCGACTTAGTTAATATGTTTTACGATATATATAAGTATATATAAGTCGGACATCCTATCCTCTTTAGAACAGTGTTACCTTCCATTTAGTGAACATCAGTTAATTCAGCTACAATTTTCCGTTAAAATGAAAACTATAAACATTCTCATCAGTGTATTGATTGTAATGCAACTTTCTAATGATGCAGTTGCTTCTACGATTCCAAATAATATTTGCCAGACTTGTTGTGTAAATCCATCTTCAGATCCACGTTGTGCATCAGTGAGGTGTAATTGTCCAATAAAGACTTCTCCTCCATGCTCAGAATGATGTAGTGAAAACAATTTGAAAGATTCAAGATGCCCAAATGTGTATTGC…	500	3	Venom_peptide_Pp18a	MKTINILISVLIVMQLSNDAVASTIPNNICQTCCVNPSSDPRCASVRCNCPIKTSPPCSE	0.76	STIPNNICQTCCVNPSSDPRCASVRCNCPIKTSPPCSE	38	#N/A	#N/A	#N/A	#N/A	#N/A	#N/A	#N/A	389_Other	100	Peptide (disulfide-rich)	yes	yes	yes	yes	complete	1.62575	144.348	0
Venom_S1_protease_16	96	5.47	5.47	62.37	11.86	11.86	Pp2_contig0026287	CCTCCTGGTTGGAATATCATTACTCTAAACCATGGAGCTTGGATATATTTTATTGTTATCTTCAATATTAGCTAGCGCATGTTTTGCGGAGGAAGATTCAAGTGAGTATGGAATTGTACCTGGGGCGCGCAAAACCAGCTGTCCCTGTGGACGCCTCAATAAAAACCAGGCAAGAATTGTTGGTGGAAAAGAAACTGAAATAAATGAATTTCCATTTATTGCTGGAATCAGAACTCTGTTTAGTCCTCATGTATTTTGTGGAGGTACAATTATATCAGAATATCATGTATTAACTGCCGCTCATTGCACTGAACCAAGAAGACATGAAGAATTCGCAGTTATCCTGGGGGATCACAATGTGTACGATACATCTGAAACAAAGTCTTCAATAATTTATAA…	995	3	Venom_S1_protease_16	MELGYILLLSSILASACFAEEDSSEYGIVPGARKTSCPCGRLNKNQARIVGGKETEINEFPFIAGIRTLFSPHVFCGGTIISEYHVLTAAHCTEPRRHEEFAVILGDHNVYDTSETKSSIIYNVKTFIEHELYDKLGRTEYDIALLITEKQINFNLHIEPACFPNAKINLLGQRVKVIGWGAQYTNGPHSDILRKVNLDVVDLKKCDEYFTGIDTANPSQICTHTPNADSCQGDSGGPVVWRDPETNRYTLIGVVSYGDVCGKSPGVNTDVFYHREWINKHMMATSPSAKRCIKI	0.782	EEDSSEYGIVPGARKTSCPCGRLNKNQARIVGGKETEINEFPFIAGIRTLFSPHVFCGGTIISEYHVLTAAHCTEPRRHEEFAVILGDHNVYDTSETKSSIIYNVKTFIEHELYDKLGRTEYDIALLITEKQINFNLHIEPACFPNAKINLLGQRVKVIGWGAQYTNGPHSDILRKVNLDVVDLKKCDEYFTGIDTANPSQICTHTPNADSCQGDSGGPVVWRDPETNRYTLIGVVSYGDVCGKSPGVNTDVFYHREWINKHMMATSPSAKRCIKI	276	Trypsin	Trypsin-like peptidase domain	Domain of unknown function (DUF316)	Uncharacterized protein {ECO:0000313|EnsemblMetazoa:RPRC005759-PA}	1e-124	Venom_S1_protease_16	100	349_Protease	100	S1 protease	no	yes	yes	yes	complete	592.456	3.3894	0
Venom_protein_family_5_protein_1	97	5.41	5.41	67.14	24.76	24.76	Pp3_contig0006797	AATTAATATTGCTACGTGTGTTTACATGCAAAAAACAGATATTTATTCAAGACTAATTAATGTGCGCCAGATATTTGTAGAACAGTATTTATTAAAGCGTTAACGTTTAATCAGATGTTAAACTCGTTACAATCGACCTTAGTGCGTTTAAAAATTAACGATTTTAACGATGAGGCTTTTAATTTTATCATGTATGTGGTTTACATTTGCATTCGGTTCGAAGCATTTTAATATTAACGAACAAATTGATGGAATTTTACCGGACTTTAATAAATTTCTTGCTTCAAAAAAACTCGACAGTACACTAATGCCAGATTTTGGATATTCTGCTGCGCCTGTTTTCATTGGAGTTAATTTGGGAGATTTAACTACTATTTATAGAACAGGAGATTGTGAAAT…	857	4	Venom_protein_family_5_protein_1	MRLLILSCMWFTFAFGSKHFNINEQIDGILPDFNKFLASKKLDSTLMPDFGYSAAPVFIGVNLGDLTTIYRTGDCEIWGDGDNLKIKMNLGLKNMKTNIFLVPYMRGPAALTFEGASAEIGVTLVPDGNNSCKTSWDYINLTTLGQVTSHSLNKEFDGKPLANEVLKDLIPYYNKHLNGNEMFSIKGLGEYINLCDQNGMVNTFRKFKTK	0.737	SKHFNINEQIDGILPDFNKFLASKKLDSTLMPDFGYSAAPVFIGVNLGDLTTIYRTGDCEIWGDGDNLKIKMNLGLKNMKTNIFLVPYMRGPAALTFEGASAEIGVTLVPDGNNSCKTSWDYINLTTLGQVTSHSLNKEFDGKPLANEVLKDLIPYYNKHLNGNEMFSIKGLGEYINLCDQNGMVNTFRKFKTK	194	#N/A	#N/A	#N/A	Uncharacterized protein {ECO:0000313|EMBL:BAN21473.1}	0.01	Venom_protein_family_5_protein_1	100	429_Uncharacterised	100	Family 5	no	yes	yes	yes	complete	455.286	82.8049	93.1284
Venom_hemolysin-like_protein_11	98	5.22	5.22	80.49	46.34	33.17	Pp2_contig0000022	TATACATATCAATTAATATCAACAATGCTCACAATAATACTGTACCTCAGTTTGACATCAACTGTTCTGTCTCTACCATCAGAGTACCCAATCAGAATTGACACGTTATTGAAAAATAAAATAGATAGCGGTGCAGATATTCTTAACAAAGGAATAGAATTTGGAAATAAAGCTGTACAATTAGTCGAGGGACTTAAAGCGGATGGTACACAATTCCTTACTGATCTTACAAATGGTGCTATTTCTGCTGGAGTCAATTTAAGTTCACAAGGACTGGATGGTGCTACAGGACTCGCAAGTCAAGCATTAGAATTTTTAAATTTATTTGTACAATTAGTTGGATGCCCATTTGGAAGAGCGCTTACCGAAGCTGCAACAAATTTTGGACGAAATAAATTG…	1012	6	Venom_hemolysin-like_protein_11	MLTIILYLSLTSTVLSLPSEYPIRIDTLLKNKIDSGADILNKGIEFGNKAVQLVEGLKADGTQFLTDLTNGAISAGVNLSSQGLDGATGLASQALEFLNLFVQLVGCPFGRALTEAATNFGRNKLHRLNEFGQTGLNAVGGYIQTSLQGVNNLAQRKYGIISKLSDDSSLLGQTGVKAGAEAVKSMVDVGSSAVNRIRNVISLNG	0.771	LPSEYPIRIDTLLKNKIDSGADILNKGIEFGNKAVQLVEGLKADGTQFLTDLTNGAISAGVNLSSQGLDGATGLASQALEFLNLFVQLVGCPFGRALTEAATNFGRNKLHRLNEFGQTGLNAVGGYIQTSLQGVNNLAQRKYGIISKLSDDSSLLGQTGVKAGAEAVKSMVDVGSSAVNRIRNVISLNG	189	#N/A	#N/A	#N/A	Hemolysin-like secreted salivary protein 1 {ECO:0000313|EMBL:ABR27902.1}	1e-06	#N/A	#N/A	370_Hemolysin-like	100	Hemolysin-like	yes	yes	yes	yes	complete	0	89.6137	0
Venom_cystatin-like_protein_7	99	5.18	5.19	71.65	29.92	22.05	Pp3_contig0008546	TTTCGACTGGTTCACAAAGAGGAGAAAGAGATCCGAAATGTTCGCTGCAAAAGTACTAACTGTTCTGCTCGTGTTTTATGCACTGGACTGTGCGATCGCTTCACAGATACCAAGGGTTAAACGTGCTTGTTCTGGCTGTGTTAAACCACTCGATACCAAAGACGCAAATTTAATAAAAATGGTTAAAAGAATTCTAAGCCGTAAAAATCAACGATTAACATTTGTTAAAATTTTGGGCGGATCACGTCAGGTAATTAGAGGCATAAAATATGGTGTAACTTTTGAAGCTAAGTCACGTGATGGCAGATTCATATGCAGCACCTCATTTATCACTTTCTCAGGACTAGATGTTCGCTCTTTTAGATGTGAACCCAAAAAGAAATCAGATAAACCATCAAA…	512	4	Venom_cystatin-like_protein_7	MFAAKVLTVLLVFYALDCAIASQIPRVKRACSGCVKPLDTKDANLIKMVKRILSRKNQRLTFVKILGGSRQVIRGIKYGVTFEAKSRDGRFICSTSFITFSGLDVRSFRCEPKKKSDKPSKDSDSSE	0.854	SQIPRVKRACSGCVKPLDTKDANLIKMVKRILSRKNQRLTFVKILGGSRQVIRGIKYGVTFEAKSRDGRFICSTSFITFSGLDVRSFRCEPKKKSDKPSKDSDSSE	106	Cystatin domain	#N/A	#N/A	Putative secreted protein {ECO:0000313|EMBL:JAA77147.1}	0.0003	Venom_cystatin-like_protein_7	100	169_Cystatin	100	Cystatin	no	yes	yes	yes	complete	2259.4	34.9342	1.77558
Venom_S1_protease_23	100	5.09	5.09	86.06	12.47	8.068	Pp1_contig0037444	CTGATTAATTCTTATTTAAATTATAATTAAAAATTAAATTAAGACCATTTTCACCTTTATCAAAATGTCTTTCATTAATCTATTATGTATTTTAATAGTTTTTAATTTTGTAAATTCTAAAACTATTAACATAAAAATTCTTCCTGATGGTAAAGCAAGAGAATTAACACCTCCTAAAAATTCTGATGGAGTTGCTGAAACAGAATGGATATTGGAGACCACAAAAAATTGTAAAGTTAGAATCTTCTGTAGAATGAAGGTAAAGGACTGTTTCAAAGCTACTCTAACAATTGACAATGGAAAAGATGAACGATCCTATTGTGGTGACAAAGCAATTGGACACATATTACAATCATCGCATCAAAACAGAATGGTAGTAAGTTTGCTAACTCGAAATGC…	1420	5	Venom_S1_protease_23	MSFINLLCILIVFNFVNSKTINIKILPDGKARELTPPKNSDGVAETEWILETTKNCKVRIFCRMKVKDCFKATLTIDNGKDERSYCGDKAIGHILQSSHQNRMVVSLLTRNAPNSVICLASAVKSFIDFEEPVIDSSEAGLLPGPKGTTCPCGWSNKNNARIVGGKEARVNEFSFPVVIVRTDKKIAFCGGSVISAYHILTAAHCTYRLNKDVPLVVGVGEHDLGSAKETNATQFIPVESIILHPEFDAGSKLNDIAIMVLKKEIKFNNIVGPVCLPNKKIDLEEKFVKVMGWGRLFDRGIQSKVLMKVNLKIVDFEQCAEFYRKLRLEDQNQFCTYGHDKDTCSGDSGGPVVWLDPDTNRYTQVGLVSYGRGCASEDVPGVNTDVYYFIDWIKQTIKE…	0.795	KTINIKILPDGKARELTPPKNSDGVAETEWILETTKNCKVRIFCRMKVKDCFKATLTIDNGKDERSYCGDKAIGHILQSSHQNRMVVSLLTRNAPNSVICLASAVKSFIDFEEPVIDSSEAGLLPGPKGTTCPCGWSNKNNARIVGGKEARVNEFSFPVVIVRTDKKIAFCGGSVISAYHILTAAHCTYRLNKDVPLVVGVGEHDLGSAKETNATQFIPVESIILHPEFDAGSKLNDIAIMVLKKEIKFNNIVGPVCLPNKKIDLEEKFVKVMGWGRLFDRGIQSKVLMKVNLKIVDFEQCAEFYRKLRLEDQNQFCTYGHDKDTCSGDSGGPVVWLDPDTNRYTQVGLVSYGRGCASEDVPGVNTDVYYFIDWIKQTIKETKPSVTCTKK	391	Trypsin	Trypsin	Domain of unknown function (DUF316)	Trypsin-like protease {ECO:0000313|EMBL:ABZ89688.1}	1e-81	Venom_S1_protease_23	100	320_Protease	100	S1 protease	no	yes	yes	yes	complete	228.225	0	0
Venom_glutamine-rich_peptide_Pp25a	101	4.96	4.96	32.65	27.55	27.55	Pp3_contig0013931	TAGAGAATCTCACGTTTGAAACAGCTCATATTTATTTGATATCAATCAGACATCATGAAGTGGCTATACGCATGTCTTCTAATTGCCATGCTACTGGCAATAACAGCAGCTGATAATGATGAGCAACAGCAACAACAACAACAAGAACAACAACAGCAAGAGCAACAACAGCAAGAACAACAGCAGCAAGAACAACAGCAGCAAGAACAACAACAGCAACAACAACAAGAACAACAACAACAACAACAGGAAGAACAGCTACAGGCAGATCAGCCACAGGATAAACCAAAGCCTAATCAACAATCAAGGATATGGGTTTTGGCAGATGATTCGGTAAAACCAAGATTTTGAGTTCACTAAGAATTATTACTGAGCAGAAATCACTGTGAACCATTTTAA…	413	10	Venom_glutamine-rich_peptide_Pp25a	MKWLYACLLIAMLLAITAADNDEQQQQQQQEQQQQEQQQQEQQQQEQQQQEQQQQQQQEQQQQQQEEQLQADQPQDKPKPNQQSRIWVLADDSVKPRF	0.936	DNDEQQQQQQQEQQQQEQQQQEQQQQEQQQQEQQQQQQQEQQQQQQEEQLQADQPQDKPKPNQQSRIWVLADDSVKPRF	79	Protein of unknown function (DUF1510)	ABC-2 family transporter protein	Gastrin/cholecystokinin family	#N/A	#N/A	#N/A	#N/A	7_Uncharacterised	100	Peptide	yes	yes	yes	yes	complete	0	0	4.31068
Venom_Ptu1_family_peptide_Pp1b	102	4.72	8.15	94.44	64.81	64.81	Pp3_contig0039206	GTGAAATTTCGTTTGGTAATCATTACTGGCTTGGTAACAATAGTAATCTGTAATCCAGGTGATAAACATGAAAATCTTTGGCATTATCTTTTTGGTATTAACCTTTATTGCGCTGGCATTAGCTGGTGATGAGGACTGCCTTCCGAGAGGATCTAAGTGTCTCGGAGAGAATAAACGATGTTGTAAAGGAACAACCTGCATGTCCTACGCCAACAGATGTGTAGGAATTTAAAGGAAAACTGAAAAAAAGTGCTGTGAAAATTAAATAAATTAATCTTTATAGTACAAAAAAAAAAAA	298	24	Venom_Ptu1_family_peptide_Pp1b	MKIFGIIFLVLTFIALALAGDEDCLPRGSKCLGENKRCCKGTTCMSYANRCVGI	0.94	GDEDCLPRGSKCLGENKRCCKGTTCMSYANRCVGI	35	Ptu family	Ion channel inhibitory toxin	Conotoxin	#N/A	#N/A	Venom_Ptu1_family_peptide_Pp1b	100	3_Ptu1-like	100	Peptide (disulfide-rich)	no	yes	yes	yes	complete	1358.23	0	0
Venom_astacin-like_protein_1	103	4.58	4.58	88.17	16.49	16.49	Pp2_contig0000154	AGGCACGTTCCACTAGTATTCCAACATGTCACTTCGTTTCCTCGTCTTCATTTTGGGCTTAGGCTTGGTACTAAGTAAACCTGTACAAGAACTTGAAGCTAAGGATGAAGGGCTTCATATTGTTTGTCCTAAGAATGGAATGCCCTGTTATGCGAGAGGATATGAAAGTTTCGGTTTAATAAACGAAGGTGACATTCTGAAAGCTATTGAAGAAGCTATTGATGAATTAAAGGACGAAGAAAGGAATGCTTTGATCGATAAACAGAGAAGATGGTTCGGAGGGGTGGTACCTTATATTTATCATGAGGAATTTTCTGAAGAAAACAAGGCCCGCATAGAAGCAGCAATGGCAATTATTGAAGAAAAAACCTGTATAAAGTTCCGTCCATATAGGAAGAC…	873	5	Venom_astacin-like_protein_1	MSLRFLVFILGLGLVLSKPVQELEAKDEGLHIVCPKNGMPCYARGYESFGLINEGDILKAIEEAIDELKDEERNALIDKQRRWFGGVVPYIYHEEFSEENKARIEAAMAIIEEKTCIKFRPYRKTDREQAVVFITGQKGCRATVGFKQSRKRHNLNLHPSGCLRKVGTIMHEMLHVLGLKHEHARPDRDNYVKVIWDNIKEGHRNNFEKASAKEYTTYGVPYNFESVMHYPATSFSKNGDPTILPLDKSVDIKLLGQRKKITEHDLKKINIMYNCKKFL	0.896	KPVQELEAKDEGLHIVCPKNGMPCYARGYESFGLINEGDILKAIEEAIDELKDEERNALIDKQRRWFGGVVPYIYHEEFSEENKARIEAAMAIIEEKTCIKFRPYRKTDREQAVVFITGQKGCRATVGFKQSRKRHNLNLHPSGCLRKVGTIMHEMLHVLGLKHEHARPDRDNYVKVIWDNIKEGHRNNFEKASAKEYTTYGVPYNFESVMHYPATSFSKNGDPTILPLDKSVDIKLLGQRKKITEHDLKKINIMYNCKKFL	262	Astacin (Peptidase family M12A)	Reprolysin (M12B) family zinc metalloprotease	Metallo-peptidase family M12B Reprolysin-like	Metalloendopeptidase	3e-117	Venom_astacin-like_protein_1	100	70_Protease	100	Other protease	no	yes	yes	yes	complete	876.741	6.23445	0.823456
Venom_peptide_Pp21a	104	4.44	4.44	77.33	77.33	76	Pp3_contig0002035	TACAGACTCGTCAGTGAACAAGGAGTAAAAACAATGAAGTTTCTAGCAATTCTGTTACTGATTATTGGATTGGCATTTGCGTTACCAGACCATGGCGGTAGTCACAGCGACAGTGGTGGTCATCGTGGAAGTGGAAGTGGTGGCCGGCTAGGTGAAGGCGGCCATGGAATCTATCATGGAGGTAGTTCCGGTCACGGTGTACATGGAGGCGGACAAGGATCCCATGGTAGTTCAGGTGGCCATGGTGGCTCTCACTATTAAATATTCTTTCTTTGATTTATAATTCTTCTATGTGACTCATTTAAATACAAATATTTTTTTCCATAAATGTAACCGTAAAAATTATAACCTTCACTAAATTATGTGACATCTGCATTCATCTTTATTTTAAATAAATCT…	412	8	Venom_peptide_Pp21a	MKFLAILLLIIGLAFALPDHGGSHSDSGGHRGSGSGGRLGEGGHGIYHGGSSGHGVHGGGQGSHGSSGGHGGSHY	0.944	LPDHGGSHSDSGGHRGSGSGGRLGEGGHGIYHGGSSGHGVHGGGQGSHGSSGGHGGSHY	59	Protein of unknown function (DUF3309)	Protein of unknown function (DUF3309)	Protein of unknown function (DUF3309)	#N/A	#N/A	#N/A	#N/A	#N/A	#N/A	Peptide	yes	yes	yes	yes	complete	0.11	0	4.09873
Venom_protein_family_19_protein_1	105	4.42	4.42	43.95	18.55	18.55	Pp2_contig0010749	ACTGCAGGTATGGCGTATTCATGGAAGTTCGGGCTTGTGTTGTTTGTGGGAGTTCTATTGTACTATGTGGATGGAGCAACCATTCAGCAACCTCCAGTCAAATACAATGAACTTGAATTAAAAGTATTGGAGGACCTGAAAGCTCAATCTGAATCAAGGGGAATCGGTTTCGAAAAGCCCGAATGTTGGTTTGAAGATTTTACGGCCGCCTGTTGTGTTGAAACAAAATATAGATCTGGTGAAAAAGATAGTAAAGGAAAAGAAATTAAGAAAAAGCACAGAACCTGCATTGAAGCTGGTATAGAATTCACTGCATTGAAAGCTTTCCTCAGAGCTCATCATGATGGAAAAATCCTCGGAAAAGAATTAGCTTACAGATTTGGTAAACTCTGTTGGCCT…	757	5	Venom_protein_family_19_protein_1	MAYSWKFGLVLFVGVLLYYVDGATIQQPPVKYNELELKVLEDLKAQSESRGIGFEKPECWFEDFTAACCVETKYRSGEKDSKGKEIKKKHRTCIEAGIEFTALKAFLRAHHDGKILGKELAYRFGKLCWPLPTPLENLQACVWIWHVKVSISNKLAEACFLFSLTDFFHVRFDCIRWEDGKFSLHNKVLPKNDQALLTVYVGAEGIKFEVKNAKFFKKLWKNIKDGWKKLKGLFGKSKEMKNFIEKSS	0.881	ATIQQPPVKYNELELKVLEDLKAQSESRGIGFEKPECWFEDFTAACCVETKYRSGEKDSKGKEIKKKHRTCIEAGIEFTALKAFLRAHHDGKILGKELAYRFGKLCWPLPTPLENLQACVWIWHVKVSISNKLAEACFLFSLTDFFHVRFDCIRWEDGKFSLHNKVLPKNDQALLTVYVGAEGIKFEVKNAKFFKKLWKNIKDGWKKLKGLFGKSKEMKNFIEKSS	226	#N/A	#N/A	#N/A	#N/A	#N/A	Venom_protein_family_2_protein_3	59.13	109_Uncharacterised	100	Family 19	no	yes	yes	yes	complete	1297.67	0	0
Venom_protein_family_21_protein_1a	106	4.38	157.41	90.5	90.5	89.14	Pp2_contig0011552	AAATATTTTCCTTCTTGTTTACCAAATAAAATTGGTATCTACTATAAAAGTTCTACATTCCTCTTTACTGGCGGATTTCTTTGTCGACAACTAAATATGAGATTCCTTGTGATTTCTATTGCAGTTCTGGTGGTAGCTCTATCCGTTTTAGTGCAAAGCGGATCTGCCCAGGCACCAAGGAAAGGTGGATATGGGGGCTTTGGAGGTGGTAAAGGTGGATATGGTGGAGGCGGTTATGGCGGAGGTGGTTATGGTGGAGGTTATGGAGGAGGAAAAGGAGGATACGGTGGTGGTGGCAAAGGAGGCTATGGTGGCGGCAAAGGAGGCTATGGTGGTGGCAAAGGAGGCTATGGAGGAGGTTTCGGAGGGAAAGATAGTGGATTCGGACATGGTGGAATA…	1971	152	Venom_protein_family_21_protein_1a	MRFLVISIAVLVVALSVLVQSGSAQAPRKGGYGGFGGGKGGYGGGGYGGGGYGGGYGGGKGGYGGGGKGGYGGGKGGYGGGKGGYGGGFGGKDSGFGHGGIDGGFGGGHGGFGGGHGGFGGKEGGFGGGPGGFGGKDSGFGGGHGGGHGGGHGGGFGGKDGGFGGGHGGFGGKDGGFGGGHGGYGGGKGGGGYGSGGYGGGGGYGGGKGGGYDIYEGIKKW	0.879	QAPRKGGYGGFGGGKGGYGGGGYGGGGYGGGYGGGKGGYGGGGKGGYGGGKGGYGGGKGGYGGGFGGKDSGFGHGGIDGGFGGGHGGFGGGHGGFGGKEGGFGGGPGGFGGKDSGFGGGHGGGHGGGHGGGFGGKDGGFGGGHGGFGGKDGGFGGGHGGYGGGKGGGGYGSGGYGGGGGYGGGKGGGYDIYEGIKKW	197	#N/A	#N/A	#N/A	#N/A	#N/A	#N/A	#N/A	#N/A	#N/A	Family 21	yes	yes	yes	yes	complete	7.9	966.364	0.13
Venom_cystatin-like_protein_2	108	4.04	6	61.4	33.33	26.32	Pp2_contig0000706	GAAAATGTCATTTGTTCGCATTTCAGCATTTGCACTGCTAGTCTTAGCGGTCGCAGTTTTGAATTCTGCTGAAGGAAAGGAGGCATGTTTAGGATGTTTCGAAGAAATCAGTCCAGATGATGCAACCGTTAAAAAGACATTAAATATGGCATTAAGTTCGGTCAACGCTGGAAATTATAAAATTTTGAAAATAACAAAAGCCGAAAGACAGGTTGTTGCTGGCTTCAAATATCGTATCAGATTCAAAGCAGAAGTTCCTGGTAAAGGTATACTAAAATGTCGAATATCATTCATAGACGGGGTTGCCGGAAAAGGCATCAATGTAAACAGTATGAGTTGTAAGAAATAATTCAGTAACATTTTAAGATTGTGCATGTTCTTTTAGAATAGAC	392	6	Venom_cystatin-like_protein_2	MSFVRISAFALLVLAVAVLNSAEGKEACLGCFEEISPDDATVKKTLNMALSSVNAGNYKILKITKAERQVVAGFKYRIRFKAEVPGKGILKCRISFIDGVAGKGINVNSMSCKK	0.832	KEACLGCFEEISPDDATVKKTLNMALSSVNAGNYKILKITKAERQVVAGFKYRIRFKAEVPGKGILKCRISFIDGVAGKGINVNSMSCKK	90	Cystatin domain	#N/A	#N/A	Kininogen-1 {ECO:0000313|EMBL:KFP00559.1}	5e-07	Venom_cystatin-like_protein_2	100	240_Cystatin	100	Cystatin	no	yes	yes	yes	complete	1224.35	0	0
Venom_pacifastin-like-protein_1	110	4.01	4.01	89.05	49.75	42.29	Pp3_contig0053773	AGATCCCAATATGCATCGCATTCTCTTATTAGCACTGATTGTATGCGTTACTGCAGAAAACTGTCCACCTGGTGAAACAGTTCCTGCCGGTGATGGATGTAATATTTGTCTCTGTTCACCTCAAGGAAAAAAAATTGCTTGTTCTTATAAAGGATGCATCGGTAAAATACCTCCCCGCAAGAGAGAAGCAGATTACTGTCCACCTGGTGAAGCAGTCCGTGCGGATGATGGATGTAATATTTGTTTCTGTTCACCTGATGGAAAACGTGTTGGTTGCACTCGAAAAGGATGCATCGGTAAAATACCTCCCCGCAAGAGAGAAGCAGATTACTGTCCACCTGGCCAATCAGTACCTGCAGGTGATGGATGTAATATTTGTTTCTGTACACCTGAAGGAAA…	615	3	Venom_pacifastin-like-protein_1	MHRILLLALIVCVTAENCPPGETVPAGDGCNICLCSPQGKKIACSYKGCIGKIPPRKREADYCPPGEAVRADDGCNICFCSPDGKRVGCTRKGCIGKIPPRKREADYCPPGQSVPAGDGCNICFCTPEGKKGLCTLKGCLSHQQHPHKREADYCPPGQSVPLGDGCNTCFCTPEGKIGGCTLIGCIGKRPPPKREADYCPPGQSVPAGDGCNICFCTPEGKKGLCTLKGCLSHQQHPHKREAGLLY	0.862	ENCPPGETVPAGDGCNICLCSPQGKKIACSYKGCIGKIPPRKREADYCPPGEAVRADDGCNICFCSPDGKRVGCTRKGCIGKIPPRKREADYCPPGQSVPAGDGCNICFCTPEGKKGLCTLKGCLSHQQHPHKREADYCPPGQSVPLGDGCNTCFCTPEGKIGGCTLIGCIGKRPPPKREADYCPPGQSVPAGDGCNICFCTPEGKKGLCTLKGCLSHQQHPHKREAGLLY	231	Pacifastin inhibitor (LCMII)	Pacifastin inhibitor (LCMII)	Pacifastin inhibitor (LCMII)	Uncharacterized protein {ECO:0000313|EnsemblMetazoa:RPRC010179-PA}	3e-24	#N/A	#N/A	152_Other	100	Pacifastin	yes	yes	yes	yes	complete	0	0	0.613279
Venom_S1_protease_with_CUB_domain_14	111	4	4.01	48.38	5.216	4.137	Pp2_contig0000737	TAATCTTTCACTCTAATTATACCAACAAACCCATATCAGCAGCTAATCAACTAATACGAATTACAGAGAATGTCACAATTACTAAGAGTGATTGTAGCAAGCAGTTTAGTTGTGCTAGCTGTCTGTCTGAATGAGAAAAAAGAAATTCAAGTTCCACTTGGAAGAACAACAATAGTACAAAATCCAGATTATCCACAGACTAGTCCAGAACCCACAACATCTTTGCAGTGGACTCTCGTCTCACCTCCTGCTACTACTATAACTCTTGAATGTCCTGATATTAGAATCTCACCGACAGAAAATTGTGACAAAGGATATTTAATGATTACACATTCAGACAATGAAAAAACTGCTCCATATTGTGGGACTGCATCAGGTTTAAAAATAACTTCTACTAAT…	1778	2	Venom_S1_protease_with_CUB_domain_14	MSQLLRVIVASSLVVLAVCLNEKKEIQVPLGRTTIVQNPDYPQTSPEPTTSLQWTLVSPPATTITLECPDIRISPTENCDKGYLMITHSDNEKTAPYCGTASGLKITSTNNKLILHFELIWAAGVFNCKAEAEPSRNPSGTAQKEKPILNGEKIDLRVGEVRYHDINLNPMPRIEKTYHWEITTQPGYKIGIRCPVLWMGNYYVGSECDEGYFRFGLGNEDIKICNSSNQLNLVSSGNKLELTVKTNRRAMAGIHCIFLSTKGPHFEEYKNLPEFEKEDSSEYGHPQIKGAKSTTCECGLANKPPSRILHGDYVAAHEFPWMAGLLESAQSLQTFCGGTIVTRWHVISAAHCTLAHTATHVIVGMDHMWKREGGKIYAVEKVINHDYINNYASSKDISL…	0.73	LNEKKEIQVPLGRTTIVQNPDYPQTSPEPTTSLQWTLVSPPATTITLECPDIRISPTENCDKGYLMITHSDNEKTAPYCGTASGLKITSTNNKLILHFELIWAAGVFNCKAEAEPSRNPSGTAQKEKPILNGEKIDLRVGEVRYHDINLNPMPRIEKTYHWEITTQPGYKIGIRCPVLWMGNYYVGSECDEGYFRFGLGNEDIKICNSSNQLNLVSSGNKLELTVKTNRRAMAGIHCIFLSTKGPHFEEYKNLPEFEKEDSSEYGHPQIKGAKSTTCECGLANKPPSRILHGDYVAAHEFPWMAGLLESAQSLQTFCGGTIVTRWHVISAAHCTLAHTATHVIVGMDHMWKREGGKIYAVEKVINHDYINNYASSKDISLLIMAEEIQFGHNVGAACMP…	537	Trypsin	CUB domain	CUB domain	Salivary serine protease {ECO:0000313|EMBL:ADN29815.1}	7e-48	Venom_S1_protease_with_CUB_domain_14	100	444_Protease	100	S1 protease with CUB domain	no	yes	yes	yes	complete	253.333	2.02823	0
Venom_Kazal_domain_protein_4	113	4	4	41.73	21.26	21.26	Pp3_contig0000713	ATCTGGATGTAGATTCAAGCAGATTAATAAACAAGCAGCATGAAAGAATTCATCTCAGTGATTGTAGTTCTCCTGGTGGCATTAGAATTTGGGCAAACAGCTTCCGTCAATAAACCACAATCTCAGGCATGCATATGTACACTGGAATACTTCCCTGTTTGCGGAACTGATGGAGTGACTTATCCAAATGAATGTGTTTTTAATTGCAATAATAAAGATAAACACGCCAAATTCCTATTCTATGGAGAATGCGAAACTGATCTTTTATTTAGAAGATACGGAAGTAAATGTACAGATAAATGTAACCATATAAAGAGAAATGTCTGTGGAAGCGATGGAGTCACATATGAAAATCCTTGCATGTTCAAATGTGCTCAAATTTCAAAACCCGGTCTGAAG…	885	3	Venom_Kazal_domain_protein_4	MKEFISVIVVLLVALEFGQTASVNKPQSQACICTLEYFPVCGTDGVTYPNECVFNCNNKDKHAKFLFYGECETDLLFRRYGSKCTDKCNHIKRNVCGSDGVTYENPCMFKCAQISKPGLKIAHWGAC	0.784	ASVNKPQSQACICTLEYFPVCGTDGVTYPNECVFNCNNKDKHAKFLFYGECETDLLFRRYGSKCTDKCNHIKRNVCGSDGVTYENPCMFKCAQISKPGLKIAHWGAC	107	Kazal-type serine protease inhibitor domain	Kazal-type serine protease inhibitor domain	Kazal-type serine protease inhibitor domain	Putative kazal-type inhibitor {ECO:0000313|EMBL:JAC17062.1}	1e-34	#N/A	#N/A	344_Kazal	100	Kazal	yes	yes	yes	yes	complete	3.96778	207.382	4.85793
Venom_protein_family_10_protein_1	115	3.62	3.62	79.59	64.63	48.98	Pp3_contig0002087	GCAGGCAAGTACCAGTGTCAAGTTATACATTTGTAAATCTATAGTGAAATAAAAATGAAGTATCATCTTATAGCTATAACTCTGTTAATGCCAATCGCAGCGATGGCAGGAGTTTCGGTAACGCAGACAAATGGAGTTACCGATATATATATAAATCAGAAAAAGGTCGACCTGAGAACGGCTAAAGTATTAGAAGAAACCTCGGAATACACGGTCTATCAACCACAAGAAAATAAAGATGTACGCATAGTGCTTGGTAAAAACGGCGGTATAATGATAAGTGAAAATGGTGCAACGCAAATAATGGTGGGCACAAGTGTTGGTAGACCAATGACACCTGAAGAACGGGCAAAATTTGAACAGAATATGAGTCAACTTGATAACAATATGAAGCAGCTA…	560	8	Venom_protein_family_10_protein_1	MKYHLIAITLLMPIAAMAGVSVTQTNGVTDIYINQKKVDLRTAKVLEETSEYTVYQPQENKDVRIVLGKNGGIMISENGATQIMVGTSVGRPMTPEERAKFEQNMSQLDNNMKQLQQRLGNLGNQINHQVQESLANSLGPQFYSSFW	0.766	GVSVTQTNGVTDIYINQKKVDLRTAKVLEETSEYTVYQPQENKDVRIVLGKNGGIMISENGATQIMVGTSVGRPMTPEERAKFEQNMSQLDNNMKQLQQRLGNLGNQINHQVQESLANSLGPQFYSSFW	129	GCN5-like protein 1 (GCN5L1)	GCN5-like protein 1 (GCN5L1)	FAM194 protein	Putative salivary secreted protein {ECO:0000313|EMBL:JAC85533.1}	1e-26	Venom_protein_family_8_protein_1	33.33	378_Uncharacterised	99.32	Family 10	no	yes	yes	yes	complete	0.548378	89.6429	0
Venom_protein_family_18_protein_1	116	3.44	3.44	57.61	13.99	13.99	Pp3_contig0046616	AATGCTTGCACAAGAAGGATTTAACAAAATGGTAATAAAATGCATTGGGACATACTCCATTTTAATTATTTTATTAACAGCGACGCCAACATTAGGTAGTCTTGGATTTCCTGGATCAAGTGATGGAATCCATCCTAACATACCTCAATCGTTGCTGGAATGTTACAATAGTACCTACATCACCACAAGAGATAATCTGTTACCAATGACTGTAAATACGTTAATAGCTATAGTAAGAAAATTAGAAGAAGCTGTTGGACCATCAATGGATGTTAGGACAATGTCTAGAGCTTTGTTAACAAGTTATCGATTTGACGGTATAGTTTACAAATCACAATTGGATCCACAAGGAATACAATATGCAGTCGGTGGAAATGAATTTTCTTTATGGAAATTATT…	732	6	Venom_protein_family_18_protein_1	MVIKCIGTYSILIILLTATPTLGSLGFPGSSDGIHPNIPQSLLECYNSTYITTRDNLLPMTVNTLIAIVRKLEEAVGPSMDVRTMSRALLTSYRFDGIVYKSQLDPQGIQYAVGGNEFSLWKLLADKIIANTGYPIANDTLTWVERCTLHRMLSMSVDLERSTDVDNCPSVEKYVSWNNRYPRDVSKLSDVEMIDPKTGKESRIVNDNTEDQAQSGNFLQDVTGGGSNQYYLSR	0.756	SLGFPGSSDGIHPNIPQSLLECYNSTYITTRDNLLPMTVNTLIAIVRKLEEAVGPSMDVRTMSRALLTSYRFDGIVYKSQLDPQGIQYAVGGNEFSLWKLLADKIIANTGYPIANDTLTWVERCTLHRMLSMSVDLERSTDVDNCPSVEKYVSWNNRYPRDVSKLSDVEMIDPKTGKESRIVNDNTEDQAQSGNFLQDVTGGGSNQYYLSR	211	#N/A	#N/A	#N/A	Uncharacterized protein {ECO:0000313|EMBL:JAB89699.1}	6e-26	#N/A	#N/A	#N/A	#N/A	Family 18	yes	yes	no	no stop codon	partial	0.04	0	0.526583
Venom_S1_protease_21	117	3.36	3.37	50.34	12.08	10.07	Pp2_contig0001546	GAAAAGAAACAATAGTGTAGTAAACTTCTTTTCTTTTCCAGATCTAATTTTCCTGGGAAGTATAAAATATTTAAAATGAAATTTCTAAACATCTATTTTGTGGTAATAAGCGTGATCTCATTGAGAGCAGCAGCAGCTGAAGAAGATTCAAGTGAGTATGGCGTTATTCCAGGAGCAAGAGGAACCACTTGCCCTTGCGGTCATCTAAATAAAAATCAGGCTAGAATTATTGGAGGAGGAATAACGGAGCCAAATGAATTTCCCTTTATGGCTGGCATAAGAACAGAAAAAAGTCCATTTGTGTTTTGTGGGGGTGTTATCATCTCAGCTTTTCATGTACTGACAGCTGCCCATTGTACAGATGCCAGACCAAATGAACGATTGAAGGTAATCGTTGGA…	1054	2	Venom_S1_protease_21	MKFLNIYFVVISVISLRAAAAEEDSSEYGVIPGARGTTCPCGHLNKNQARIIGGGITEPNEFPFMAGIRTEKSPFVFCGGVIISAFHVLTAAHCTDARPNERLKVIVGDHDVYNPRDNSHAVELSVKKIIEHERFDKKGEMEDDIAILVTEKIAFNNFITPICFPNEKVNLVGQTVKVLGWGKISPHGPYSEVLRKVNLHVVDIEECDEYFNAIDKIAHSQICTKTPHADSCQGDSGGPLIWRDPATNRYTLVGIISFGDLCSNEDAPAVNTDVYFHRDWIKQKMAETRPNGRTCSKN	0.778	EEDSSEYGVIPGARGTTCPCGHLNKNQARIIGGGITEPNEFPFMAGIRTEKSPFVFCGGVIISAFHVLTAAHCTDARPNERLKVIVGDHDVYNPRDNSHAVELSVKKIIEHERFDKKGEMEDDIAILVTEKIAFNNFITPICFPNEKVNLVGQTVKVLGWGKISPHGPYSEVLRKVNLHVVDIEECDEYFNAIDKIAHSQICTKTPHADSCQGDSGGPLIWRDPATNRYTLVGIISFGDLCSNEDAPAVNTDVYFHRDWIKQKMAETRPNGRTCSKN	277	Trypsin	Trypsin-like peptidase domain	Domain of unknown function (DUF316)	Uncharacterized protein {ECO:0000313|EnsemblMetazoa:RPRC005759-PA}	6e-135	Venom_S1_protease_21	100	359_Protease	100	S1 protease	no	yes	yes	yes	complete	321.966	3.62735	0
Venom_protein_family_9_protein_4	118	3.05	13.77	91.23	75.44	69.3	Pp3_contig0011014	TACATCATTTCCGAATCGTAGATTTAGAATTGAGATGCAGTTAGATGGAGATCAGCTTGAGCGAGTTGCTAGAAGTTTTCCCCACGAAGGACCATGGCAAATACCTAGACCATCACCGACGTTTCCAAGACCACCGACTTCAAATCCATATCCTAGATTTGGAAGATCAGCTCTCACTGAGCAAGATAGTGAATTAAATTTTGACGAAGATCAACATGACCAGTTAACAAGAAATGCCCGCCAAGCCCAATGGGGACCAAGACCAGCCCCAGATAGACGGTTAACTCCAACTTTTCCACAACCATCGCAATTTCCCAGACCATCATCATTTCCAGGACAATTTCCAAGGACTCCTACATCATTTCCGAATCGTAGA	378	22	Venom_protein_family_9_protein_4	MQLDGDQLERVARSFPHEGPWQIPRPSPTFPRPPTSNPYPRFGRSALTEQDSELNFDEDQHDQLTRNARQAQWGPRPAPDRRLTPTFPQPSQFPRPSSFPGQFPRTPTSFPNRR	0.104	#N/A	#N/A	#N/A	#N/A	#N/A	#N/A	#N/A	#N/A	#N/A	#N/A	#N/A	Family 9	yes	no	no	no stop codon or signal peptide	partial	1.84	0.1	0.38847
Venom_S1_protease_with_CUB_domain_2	119	2.87	2.87	34.69	3.438	3.438	Pp2_contig0011508	TGTTGCACCGTAGATAGCTGCGGTACGTTGGATCTTGCATTGAAATAATGTTTGTCACGCTAATATTAGTGGCATTTCTGTCGACTTTATGCAGCTGTCAGCAAGTGGAAAATGTCGGTGTAACTGCAGAAGAATATAAATTCGATAGTCCTCAATATCCAGAAGAAGCTCCAGCTGGTCTTGATCTCACATGGAATTTCTCCGCTGAACCAGATAAACAGATCATATTTAAATGTTTTGAATTGACCACTACTCGTCCTGATCCTTGGTATCCATGCGGATCAGGCTCAGTCATGCGAGTGGATGACGGAACTGGTATGCAAGAACTCTGTGGAAGGTATCACGGATACTATAAACTGAAGAATGGACCCAGGCTTACAGTTAGATTTCAAACAGGTC…	2012	2	Venom_S1_protease_with_CUB_domain_2	MFVTLILVAFLSTLCSCQQVENVGVTAEEYKFDSPQYPEEAPAGLDLTWNFSAEPDKQIIFKCFELTTTRPDPWYPCGSGSVMRVDDGTGMQELCGRYHGYYKLKNGPRLTVRFQTGPSPSGRFSCTVRANVKTRVETHDIQLEDKVFLIDGRAERFADLTWNIMTDPGTKIRLNCGSMGTYQTTPCSSDKILIEDANNIREFCGSNEVYFDTDSTLVTIKLLTDVYPGYVACYATKLKPVQDEVIHLELGQPAYTNIIKKNDPYFNKTWTFTTRGEGVQIAISCPDIRYGQLKHCKDDHYAVDDGTGEQIACASASGTAYFSKNQKITFRVQSGPYGSGNIRCLAQAVDGPNPDQYINIVSKEVDSDEHGRENGPKRTNCRCGWANKGANARVLHGKD…	0.891	QQVENVGVTAEEYKFDSPQYPEEAPAGLDLTWNFSAEPDKQIIFKCFELTTTRPDPWYPCGSGSVMRVDDGTGMQELCGRYHGYYKLKNGPRLTVRFQTGPSPSGRFSCTVRANVKTRVETHDIQLEDKVFLIDGRAERFADLTWNIMTDPGTKIRLNCGSMGTYQTTPCSSDKILIEDANNIREFCGSNEVYFDTDSTLVTIKLLTDVYPGYVACYATKLKPVQDEVIHLELGQPAYTNIIKKNDPYFNKTWTFTTRGEGVQIAISCPDIRYGQLKHCKDDHYAVDDGTGEQIACASASGTAYFSKNQKITFRVQSGPYGSGNIRCLAQAVDGPNPDQYINIVSKEVDSDEHGRENGPKRTNCRCGWANKGANARVLHGKDAEPNEYPWMVAIRDYSG…	623	Trypsin	Trypsin	CUB domain	Trypsin-like protease {ECO:0000313|EMBL:ABZ89688.1}	2e-61	Venom_S1_protease_with_CUB_domain_2	100	82_Protease	100	S1 protease with CUB domain	no	yes	yes	yes	complete	299.89	3.55149	0
Venom_CUB_domain_protein_4	120	2.68	2.68	83.05	29.38	23.73	Pp1_contig0015700	GCAATGTTTAACACAATATGGACTAATTAATGTCATATTTGAGGAAACAGTTTACATTAGATCTGATGGTGATGAGGTTTTGTTGAAACAGTTGATGTTATTAATAGATTATCTAATTAGCAGCAGTATTCAACTTTTATTCACATCATATTTATACAGATTATCAGTGAGGGGCGCACCGTTCACACAAGTTCACACATTACATCCATACAATATGAAAGTCTTGCTAGGACTCATATTGTGCACATGCGCACTATACGGTTCAGTAAATGCAAATAACTATGAAGTACATAACGCTACGGCCATAGTTCGAGGATTACCCCTTAGAAGATTCTTTGACAGATGGAATCCTAAAGGCCTTCTACCATTCACCGAGTTTGTCTATACTGTTATCACAGA…	786	5	Venom_CUB_domain_protein_4	MKVLLGLILCTCALYGSVNANNYEVHNATAIVRGLPLRRFFDRWNPKGLLPFTEFVYTVITDPDKTLEIHCPYISLHQPCEEYSFDIVDGDKKKRICGKVKKFFYHSITNKVDLMIRTGSKLVKVAPRCTARPLKKN	0.805	NNYEVHNATAIVRGLPLRRFFDRWNPKGLLPFTEFVYTVITDPDKTLEIHCPYISLHQPCEEYSFDIVDGDKKKRICGKVKKFFYHSITNKVDLMIRTGSKLVKVAPRCTARPLKKN	117	#N/A	#N/A	#N/A	#N/A	#N/A	Venom_CUB_domain_protein_4	100	295_CUB	100	CUB domain	no	yes	yes	yes	complete	0	11.9332	0
Venom_protein_family_9_protein_5	121	2.6	2.61	85.71	67.86	55.95	Pp3_contig0000617	ACATCATTTCCGAATCGTAGATTCAGAAGATCAGCATTGAACGAGCAAGACGTTGAATTGGAGTCAGATGGAGATCAACTTGATAGATTAACTAGAAGTCCAATGTCCGCACCATGGATAGTATTTAAACCGTCCGAAAGGTATCCATCACCAGCACAATCACCATTTGAGACGCCTCAAAGTGAATCGAATCGACGTGGTCTTAGATCAGCAATCTTCGAGCAAGATAGTGAATTAAATTTTGACGAAGATCAACATGACCAGTTAACTAGAAATGCACGCCATGCCCAATGGGGACCAAGACCAGCTCCAGATAGAAGGTTAACTCCAACGTTTCCACAACCATCGCAATTTCC	356	4	Venom_protein_family_9_protein_5	MSAPWIVFKPSERYPSPAQSPFETPQSESNRRGLRSAIFEQDSELNFDEDQHDQLTRNARHAQWGPRPAPDRRLTPTFPQPSQF	0.106	#N/A	#N/A	#N/A	#N/A	#N/A	#N/A	#N/A	#N/A	#N/A	#N/A	#N/A	Family 9	yes	no	no	no stop codon or signal peptide	partial	0.18	0.1	0.567155
Venom_protein_family_2_protein_5	122	2.44	2.44	46.36	22.22	14.94	Pp2_contig0007443	AATTAAGAGATCGATAAACTGTTCAGAGCTAAAATGAATCAGTGTTGCTATTGGTTTATATTTGTTTTAATCAGCGCTGTTTACATTCAAGTAAACAATGGCGCTGATTTTGATAAAAACCAATTAAAAGGATTAGATAAAGAAGAACTTAATGTACTTGAGGATGCCATTAAAAAGAATGAAGCGAAGAAATTGTCAGCACTTACAAGTTCATTATCTTGTGAAAATGTTGATTGCACCGGATGCGTTGGATTTGAATTTTCTAATGTACCTCATGAAGTATGTTTAAATACTGGATTAAATATTGAGCAACTAGGGGTTCATGTAGCGCTCATTTTTGATAAAAAAGAAATTTTTAAAAAGGATATTAACTTTAATGAAATATGTTATGGACTTCCT…	1265	3	Venom_protein_family_2_protein_5	MNQCCYWFIFVLISAVYIQVNNGADFDKNQLKGLDKEELNVLEDAIKKNEAKKLSALTSSLSCENVDCTGCVGFEFSNVPHEVCLNTGLNIEQLGVHVALIFDKKEIFKKDINFNEICYGLPKPLNRTDICLEAYRISVLNLPNDAAICLRAELKLIFSLLSIDFNCIKYNKGRGLYYDTTEESESKALIDINLRGGNPKITFNNPIPMELIQPIMDSIAEQRKALDQVQADILQQVDESPNWWTALWTSLGLAALDYGAY	0.77	ADFDKNQLKGLDKEELNVLEDAIKKNEAKKLSALTSSLSCENVDCTGCVGFEFSNVPHEVCLNTGLNIEQLGVHVALIFDKKEIFKKDINFNEICYGLPKPLNRTDICLEAYRISVLNLPNDAAICLRAELKLIFSLLSIDFNCIKYNKGRGLYYDTTEESESKALIDINLRGGNPKITFNNPIPMELIQPIMDSIAEQRKALDQVQADILQQVDESPNWWTALWTSLGLAALDYGAY	238	#N/A	#N/A	#N/A	#N/A	#N/A	Venom_protein_family_2_protein_5	100	355_Uncharacterised	99.62	Family 2	no	yes	yes	yes	complete	708.54	4.80403	0
Venom_S1_protease_with_CUB_domain_7	123	2.41	2.41	56.95	11.47	11.47	Pp2_contig0007129	CTGCGGCTTTCTGAACAGAATCAAAATGTCAGCGGTATATATTGCTGTACAAATATTACTAGCCGCATTATGTCTAACAAATGCTGATGAAAATGTTAAAGTAATCAAAGGGATTTATTCAAAATTAGAAACTCCAAATTATCCTCAAGTTTACAACACAAATGGTACATTAACATGGAAATTCGAGGCCGAAGGTGACGATGAAAAACTTAAACTTCATTGTGATGATTTCAGATTGATTGAGACAGAAGACTGCAGTTTGGTGAGCGTCGAAATTGATGATGGAACTAATAAAAAATCGTATTGTGGAACACAGGATACGTTAAGACTAATTTCGACATCGAATAAATTTACTGTAACATTGAAAGGAGAAGATGAATACGGACAAGGAGTATTTTC…	1662	4	Venom_S1_protease_with_CUB_domain_7	MSAVYIAVQILLAALCLTNADENVKVIKGIYSKLETPNYPQVYNTNGTLTWKFEAEGDDEKLKLHCDDFRLIETEDCSLVSVEIDDGTNKKSYCGTQDTLRLISTSNKFTVTLKGEDEYGQGVFSCIVKTLEPVSEVVELSINKLYHFKGPIEPTPYFDKLWHFKTAEGQKVELKCYINVIEENDGAPCFEEVLTVDLGDGPQEFCGYDEKIFFSKGNEAKLRLELGNDGAGEFHCAAQAVVKEDPITADLAENVARTLDEDSSEHGGPEGKKSTSCKCGWANKGRARIINGREASPNEYPWIVALKAYFGEAFINCGGSIVTQRHVLTAAHCLVNMYVDMAEVKPQDVIVYTGAHNLNKLSPSVRQYKAEKIFVRPEFIKQYTHDFAMVVVDSDIEFS…	0.768	DENVKVIKGIYSKLETPNYPQVYNTNGTLTWKFEAEGDDEKLKLHCDDFRLIETEDCSLVSVEIDDGTNKKSYCGTQDTLRLISTSNKFTVTLKGEDEYGQGVFSCIVKTLEPVSEVVELSINKLYHFKGPIEPTPYFDKLWHFKTAEGQKVELKCYINVIEENDGAPCFEEVLTVDLGDGPQEFCGYDEKIFFSKGNEAKLRLELGNDGAGEFHCAAQAVVKEDPITADLAENVARTLDEDSSEHGGPEGKKSTSCKCGWANKGRARIINGREASPNEYPWIVALKAYFGEAFINCGGSIVTQRHVLTAAHCLVNMYVDMAEVKPQDVIVYTGAHNLNKLSPSVRQYKAEKIFVRPEFIKQYTHDFAMVVVDSDIEFSQTVGPICLSPKRIAEINQKI…	512	Trypsin	Trypsin	CUB domain	Uncharacterized protein {ECO:0000313|EnsemblMetazoa:RPRC012458-PA}	3e-96	Venom_S1_protease_with_CUB_domain_7	100	375_Protease	100	S1 protease with CUB domain	no	yes	yes	yes	complete	938.408	4.34962	0
Venom_redulysin_protein_8	124	2.38	15.23	93.63	47.13	45.22	Pp1_contig0007519	GACGAGGAGGATGATGGAGATGATGAAGAACGTGGTATGAAAATTAAAAATCCTTTTAGTAAAAAACCAAAACAACCCAAACTACCAAAACCTCCTAAGCCACCTAAAAAGCCAGGCTCAAGCTTCAAAGACAAAATGAAGAAGTTGAAAGATAAAATGAAGGAAAAGATGAAGAAAGCCGCTGAAATGTTGAAAGTAAAGATAAATATGATGGAATGCGAAGAGAAAACATGCAAAACTTGTATTTCATTCAGCCTTCCTGGTTTCGAAAAGACTTACTGCATTTCAATGAGATTCATGAGGACTAACAAGAATACCTACGTAATCTTTGGCATTGGAAAAGAAGGCAATCCAGCTGTGGAACAAAAACTTAAGTTGGGTGACTTACCTAGCTGCTTT…	509	11	Venom_redulysin_protein_8	MKIKNPFSKKPKQPKLPKPPKPPKKPGSSFKDKMKKLKDKMKEKMKKAAEMLKVKINMMECEEKTCKTCISFSLPGFEKTYCISMRFMRTNKNTYVIFGIGKEGNPAVEQKLKLGDLPSCFGLGELLGKVCVKCVEGRAKTSQGQGNVNFCLGLLAE	0.104	#N/A	#N/A	RNAse P Rpr2/Rpp21/SNM1 subunit domain	RNAse P Rpr2/Rpp21/SNM1 subunit domain	#N/A	Trialysin {ECO:0000313|EMBL:ADN29791.1}	2e-29	Venom_redulysin_protein_8	90	83_Redulysin	86.54	Redulysin	no	no	no	no signal peptide or stop codon	partial	25288.4	135.007	0
Venom_protein_family_10_protein_2	126	2.26	2.26	61.64	18.87	18.87	Pp3_contig0013811	TTATTAGTCAGTGCAGGAGTAGTGTTTGCTATAACCGCATTACAACAATAATTACTGTTTAAAATACGTTGCCAATTAACTGCAACATGTTAGCATTAACCACAATATTGTTTGCATTATTTTTACAGTCAGCGATCGCAGGCGTTTCTGTGATACAGAGAAATGGAGTAGTCGATATATTTATAAATCACAAAAAGATCGACATGAATGAAGCGAGAGTAGTAGAAGAAACGCCTGAATATACCGTCTATGAACCAGCTGAAAATAAAGATGTACGCATTATATTTGGTAAAAACGGCGGTATAATGATAACTGAAAATGGTACGACGCAAATAATGGTAGGCGCCGTTGGCGATGTAAGTGTAAGCAGCAGTAGCGTCGGTAGACCGATGACACCTG…	621	2	Venom_protein_family_10_protein_2	MLALTTILFALFLQSAIAGVSVIQRNGVVDIFINHKKIDMNEARVVEETPEYTVYEPAENKDVRIIFGKNGGIMITENGTTQIMVGAVGDVSVSSSSVGRPMTPEEQAMFEQNMKQLDINMKQLEMRLGNLGNQINRHVQQSLAKAFGPTFFNSFWDVY	0.89	GVSVIQRNGVVDIFINHKKIDMNEARVVEETPEYTVYEPAENKDVRIIFGKNGGIMITENGTTQIMVGAVGDVSVSSSSVGRPMTPEEQAMFEQNMKQLDINMKQLEMRLGNLGNQINRHVQQSLAKAFGPTFFNSFWDVY	141	GCN5-like protein 1 (GCN5L1)	GCN5-like protein 1 (GCN5L1)	#N/A	Putative salivary secreted protein {ECO:0000313|EMBL:JAC85533.1}	2e-19	#N/A	#N/A	84_Uncharacterised	100	Family 10	yes	yes	yes	yes	complete	0.482591	62.1681	6.34366
Venom_protein_family_15_protein_1	127	2.21	2.21	76.8	24.8	24.8	Pp3_contig0019372	CTACAGCCCGGTAATCAACACAACTGAGTTTCAAGACGAATTCAAAACATTGTCGGATACGCGCTCATCTTCATACAATGGCCACCAATACTATTATGATCACATTACCAATATTCATCATTCTTGCAACAATTACAATCAGCACAATGGCCCAAAGATCACCATACGTACCAAGACCAGTGGATTATCCAGGAGTATTAAATAGATTCGGTTCAACGCAAAAACCACAACCATTGGACAATAGATTTGGATCAGTCAATTCTAATCTACCTGAAGAGACTATTTACAGTCAAGAAACTATTGATCGTGTAGCCTCATGGCCAAAAGAGAAACAACCATTCTGGTATTTAAATTCACAACAGATTGCCCAGCATCATGGTAGAGTTCCAGCATCGTCTA…	515	4	Venom_protein_family_15_protein_1	MATNTIMITLPIFIILATITISTMAQRSPYVPRPVDYPGVLNRFGSTQKPQPLDNRFGSVNSNLPEETIYSQETIDRVASWPKEKQPFWYLNSQQIAQHHGRVPASSNNQGRTTASTSSSSNVIA	0.846	QRSPYVPRPVDYPGVLNRFGSTQKPQPLDNRFGSVNSNLPEETIYSQETIDRVASWPKEKQPFWYLNSQQIAQHHGRVPASSNNQGRTTASTSSSSNVIA	100	#N/A	#N/A	#N/A	Uncharacterized protein {ECO:0000313|EnsemblMetazoa:RPRC009297-PA}	5e-37	#N/A	#N/A	192_Nutrient	100	Family 15	yes	yes	yes	yes	complete	0	0	4.11888
Venom_peptide_Pp20a	128	2.14	2.14	25	25	25	Pp3_contig0023966	TGATATTCTGCATTGGATTCACGTATTAATACGAGAATGAAATCTCTGTTGATTCTTACTATTGTTGCATTATTTTTGGTGCATCAGACATGTGCATCTAGAAGTGGTGATCTTCCTGATGACATTGATCGAATTAAACCAATTGCGATGGCAAGTGCTGGCTATTTATTCCCATGCGTTCAGATGCTTTTAATCTCAGTTATATTTGTGCTTTACTCAATTTTTAATTAAAAATAAAG	239	4	Venom_peptide_Pp20a	MKSLLILTIVALFLVHQTCASRSGDLPDDIDRIKPIAMASAGYLFPCVQMLLISVIFVLYSIFN	0.873	SRSGDLPDDIDRIKPIAMASAGYLFPCVQMLLISVIFVLYSIFN	44	Protein of unknown function (DUF2905)	#N/A	#N/A	#N/A	#N/A	#N/A	#N/A	#N/A	#N/A	Peptide	yes	yes	yes	yes	complete	0	1.1	3.84
Venom_protein_family_13_protein_1b	129	2.07	23.96	86.87	35.32	35.32	Pp2_contig0011321	TCAACATTTATTTTCTTCGCATTGTAATGTTTTAATGCAGGTGTGATATATCAGAAATAGTATTCGAACATAATTGTTAACGAACTGTTCGTGTTAACAAAGTCTAATTAGTACTTCAGTTTTAGCTCAAGAATGGATCTTAATAAGATATGCGGGCTCCTAACATTGCTGATGGTACAAGCGATATCAACACAAGGAGTCGAACTAAATTCAACAAGCGATCAACATCATCTGATTGCCATTATGAAAACTCAACTCACATCCATGTCTACCAACATAAATCATTTAATGCAGACAGTTAATACAGAAGAAAATTCAAGATTTCCAATTTTAACAGTACAAACTCTAGACAACCAAAATACTGGAACATTTAAAAAACCTACAGATAGAAAAGATTTA…	1500	19	Venom_protein_family_13_protein_1b	MDLNKICGLLTLLMVQAISTQGVELNSTSDQHHLIAIMKTQLTSMSTNINHLMQTVNTEENSRFPILTVQTLDNQNTGTFKKPTDRKDLLNKLNELKNKITKLINDMTANTGDVTGIKERINMLEQELENLTKQLSNAGRDVKQELAGFANALSNLTASVNDYYKKQEEKEKARLAQKEKAELDKFLEAIKNKYYDYAAFKLSLINDKNKLNDMIIAAYKYVNLNIDNLIEFIKSIKMPEQRNLVYRSLYMYMKSNENNSFRDFCGKYAKLNAAFNDDNANKMIKPELNDISFFSNVQSEVFLKSMKNKYFKCAGSILSSIKDEKILKTLASKVIDDDFINQFSLYTCIAEKHQRVLVAGIYLTKANDWHAHFPPTTIVFYAKYVNKLDELIKYGACVT…	0.693	VELNSTSDQHHLIAIMKTQLTSMSTNINHLMQTVNTEENSRFPILTVQTLDNQNTGTFKKPTDRKDLLNKLNELKNKITKLINDMTANTGDVTGIKERINMLEQELENLTKQLSNAGRDVKQELAGFANALSNLTASVNDYYKKQEEKEKARLAQKEKAELDKFLEAIKNKYYDYAAFKLSLINDKNKLNDMIIAAYKYVNLNIDNLIEFIKSIKMPEQRNLVYRSLYMYMKSNENNSFRDFCGKYAKLNAAFNDDNANKMIKPELNDISFFSNVQSEVFLKSMKNKYFKCAGSILSSIKDEKILKTLASKVIDDDFINQFSLYTCIAEKHQRVLVAGIYLTKANDWHAHFPPTTIVFYAKYVNKLDELIKYGACVTKSPFKDVVPDLWRLLFGVHE	397	Mnd1 family	Mnd1 family	Reovirus sigma C capsid protein	Uncharacterized protein {ECO:0000313|EnsemblMetazoa:RPRC015043-PA}	3e-14	#N/A	#N/A	356_Other	92.72	Family 13	yes	yes	yes	yes	complete	0	118.003	0
Venom_protein_family_2_protein_7	130	2.07	2.07	40	7.407	7.407	Pp2_contig0008649	CAGCTTTGTGTTGTACATTAATTATACAATCTGCTTGATTTATCCAGCTGAGAGGATTGTATTTGATCGGATAATCATTGCCTAGATGCAGAGATGGATGGGCGAACATTTTATTTGTGGGCGATTATAAGCCTTTGGGTAGGCTGTAGTAACTCCTTCAAAGTGGGCTATGGTCCACCATACTTTGATAAAGAGCCACCACCAATGCCTGTTGATAAAGATTATAATGATTTAAGAGATTTTTCACCGCTTGAAATTCAAGTGATAAGGGAACTGAAGGAAATGCAAAAGAGCAGGTCGTTCATAAGTGACTTTAAACTTCCCACTTGTACATTTAAAAAATGGAATAGAGGGCGATGTTGTTTATCTTTCAAGCTGCTAGAAAAGAAGAAGAAATTT…	941	2	Venom_protein_family_2_protein_7	MDGRTFYLWAIISLWVGCSNSFKVGYGPPYFDKEPPPMPVDKDYNDLRDFSPLEIQVIRELKEMQKSRSFISDFKLPTCTFKKWNRGRCCLSFKLLEKKKKFCLKASIRLKKLIIYFALIMNRMPLYEHEIALSEFCAGLPYLKKISACIHFYHLDIRFKPKFKFKTCAQLTIASIFSLQFNCIIIQNGEVKFDHSVEPENPGIFVLSFKDGKMVFEFNNPIPPEIMEAIKNFAEVVKQKVVVFVRGVVDTAKKVWDKIKSFFSCLFWSC	0.701	FKVGYGPPYFDKEPPPMPVDKDYNDLRDFSPLEIQVIRELKEMQKSRSFISDFKLPTCTFKKWNRGRCCLSFKLLEKKKKFCLKASIRLKKLIIYFALIMNRMPLYEHEIALSEFCAGLPYLKKISACIHFYHLDIRFKPKFKFKTCAQLTIASIFSLQFNCIIIQNGEVKFDHSVEPENPGIFVLSFKDGKMVFEFNNPIPPEIMEAIKNFAEVVKQKVVVFVRGVVDTAKKVWDKIKSFFSCLFWSC	249	Domain of unknown function (DUF1870)	Domain of unknown function (DUF1870)	TMP repeat	#N/A	#N/A	Venom_protein_family_2_protein_7	100	484_Uncharacterised	100	Family 2	no	yes	yes	yes	complete	396.46	2.1468	0
Venom_Ptu1_family_peptide_Pp5	132	2.05	2.05	65.45	52.73	52.73	Pp2_contig0025720	TCAGTATATTTAAGTATTCATCAGGTAAATTTGAGTTCCATTAAAACTATGAAATACCTGTTGATTTTATTCCTGTTTCTGGCATGTTTCGACGCACTTTATTGTGCAGCGCCTAACTGCATTATGCCTGGAAATCCATGCCGTGGTATCAACGCAAGATGTTGCAGTTTTAATGTTTGCGTAAATGGAAGATGCTTAGCCATGCCGAAACGTTAATGCCACATTTATTTTTAAAATGTAATTAAAAATATAAAATATATTGGAG	265	3	Venom_Ptu1_family_peptide_Pp5	MKYLLILFLFLACFDALYCAAPNCIMPGNPCRGINARCCSFNVCVNGRCLAMPKR	0.845	AAPNCIMPGNPCRGINARCCSFNVCVNGRCLAMPKR	36	Ptu family	Dickkopf N-terminal cysteine-rich region	Viral cysteine rich	#N/A	#N/A	Venom_Ptu1_family_peptide_Pp5	100	193_Ptu1-like	100	Peptide (disulfide-rich)	no	yes	yes	yes	complete	213.584	3.52807	0
Venom_redulysin_protein_5	133	2.03	6.08	66.76	14.2	11.08	Pp2_contig0009956	TCTTCATTCAAAAAGTGAAAGATGTCTAAATTGTGGCTCGTTTTGCTGCTTGTAGCAGCTTTCCAAGCTGTTCACTCGTATCCCGCTTATGAAACTGATTATTTAGAAGATGCAGGGCAATCAACATGGGGCATTCTTAAAGACACCTTCGGAAAACTGAAGGATTTATATACTGAAAAAGGTAAAGAAGCTTTGGCTAAATTGACTAGTAAACTGAAGGAGAAACTATGTAATGAAAAAGATTTTGAAGAAGACTTCGAAGAAGATGACCAAGGAGAGTCCATCCAGTTGCAAATTTTGCAAAAACTAAGAGAACTTTTAAAAAAACTGCAAGAAGTTAAAGATGCCGAAAAAGCGAAAATCCAAAGTCAAATTGAGGAATTAAAGGCAAAGATCTGT…	1132	4	Venom_redulysin_protein_5	MSKLWLVLLLVAAFQAVHSYPAYETDYLEDAGQSTWGILKDTFGKLKDLYTEKGKEALAKLTSKLKEKLCNEKDFEEDFEEDDQGESIQLQILQKLRELLKKLQEVKDAEKAKIQSQIEELKAKICDKLDDIEEEMQFAESDLEEDESNDGDEERFSWGNVIGKFVKKAWKKLKPALKKAVKKGADILKKNAVKVTPFECDDKTCKTCINLVFLGMSACMRATISREDKITYFTIAGEVNDSPQFEEKIKLGDVPRCVNAGSVIGKLCIKGVEGKGKSSQGQAQVNFCLGFLAEQHNVGAKVCATYENKKFKIKLSPELFAGALDDNGDIIVGNEKNASQGVVLDADEFEID	0.911	YPAYETDYLEDAGQSTWGILKDTFGKLKDLYTEKGKEALAKLTSKLKEKLCNEKDFEEDFEEDDQGESIQLQILQKLRELLKKLQEVKDAEKAKIQSQIEELKAKICDKLDDIEEEMQFAESDLEEDESNDGDEERFSWGNVIGKFVKKAWKKLKPALKKAVKKGADILKKNAVKVTPFECDDKTCKTCINLVFLGMSACMRATISREDKITYFTIAGEVNDSPQFEEKIKLGDVPRCVNAGSVIGKLCIKGVEGKGKSSQGQAQVNFCLGFLAEQHNVGAKVCATYENKKFKIKLSPELFAGALDDNGDIIVGNEKNASQGVVLDADEFEID	333	Nuclease N terminal	Apolipoprotein A1/A4/E domain	Apolipoprotein A1/A4/E domain	Putative trialysin {ECO:0000313|EMBL:JAC86072.1}	4e-50	Venom_redulysin_protein_5	100	39_Redulysin	100	Redulysin	no	yes	yes	yes	complete	1778.51	11.5186	0
Venom_peptide_Pp15a	134	2.03	2.03	40.35	21.05	21.05	Pp1_contig0030400	CTCATCACAAAATAATTTTATAGAGATATCTATTAAAGTATTAAATCTCTCTCTACAATAATGAAGATTATCTTGTCATCATTGCTGTTTGTTCTGTTTGCCTGTTTGGTGCACTTCAATTATGCACAAATTCTTCTTGAAGATGAAGCAGAAACTATGGCAGGATTAGATTCAGAAGGAGCGGATGAATTTAGACTTCGGGAAGATACCATTGCATCTCTGATTGGAAATTAAACTATTTATTTGTAATTCTGATTGTGAAAATTTTTATTGAAATAAATTGTTGTACGATTATGTACATTATTTTATTTTTAAAATAACAAAG	325	2	Venom_peptide_Pp15a	MKIILSSLLFVLFACLVHFNYAQILLEDEAETMAGLDSEGADEFRLREDTIASLIGN	0.856	QILLEDEAETMAGLDSEGADEFRLREDTIASLIGN	35	Domain of unknown function DUF1828	#N/A	#N/A	#N/A	#N/A	#N/A	#N/A	162_Other	100	Peptide	yes	yes	yes	yes	complete	146.46	56.9605	0
Venom_peptide_Pp16a	136	2.01	2.01	18.84	18.84	18.84	Pp2_contig0023637	AGTATGTATAGTTCATATAGAGAAAATAATTTTTTAAACATAAGTCGGTGAATTACTGTTGACACTAACAAACATCACTATGCAATTCAAGTTTCTCGTTATTTTAGCTGTAGTCGTATTTTCGGCTTTACTTTGTCAAGTAGAATCAACTGAAGTAGAAGCAGTAAAAGAAGTTGAAGCAGAACATTTACATGAAGAAGGTGGAGCAAGAGAAGCTAGGAAATCAATAAAAGGAATGCTTAAAAAGAATGTACCTGATTGTTATTTCAAAAAAATAGTCATTACTTAAGAAAATCAAAAATTTTAATGAACTTCAGTGGATTTATAACACGTTTTAATGGAAAATAAATAATTTCTGAAAACAG	365	1	Venom_peptide_Pp16a	MQFKFLVILAVVVFSALLCQVESTEVEAVKEVEAEHLHEEGGAREARKSIKGMLKKNVPDCYFKKIVIT	0.854	TEVEAVKEVEAEHLHEEGGAREARKSIKGMLKKNVPDCYFKKIVIT	46	#N/A	#N/A	#N/A	#N/A	#N/A	#N/A	#N/A	171_Uncharacterised	100	Peptide	yes	yes	yes	yes	complete	5.02868	1054.73	0
Venom_protein_family_12_protein_1b	137	2	31.9	98.94	87.77	87.77	Pp3_contig0000146	CTAGAATCAGTTATTCCTTTGAGTCTCCAACCAACATTACAAACACTTAACAATGTACAAACAGATCGTTTTCTCTTTAATGGTCGTCCTGCTTGTTCAGGGTGGAAGATGCGAACAGCAGCAACAGCAACAAGATTTCGAACAGTTGGTAAACAATGCCAAACAAGTACTTGACAACTGGGCCAAAGAGATCAGGGAGAAAATTGGCATTTCTGCTGATCCAAGTGGACAAGAAATCGTTAGCGTAATTAAACAACATAACGAAAAATTGGCACAGAATTTAAAAGATACTGGCAAAAAATTAGAAGACGAGCTGAAATCAAATCCAAATATTCAATCAGTTATTGAAAAGATAAAATCAGCATTCAATGAAGAAGCTGAAAAGTTGAAAAAATCCAA…	742	33	Venom_protein_family_12_protein_1b	MYKQIVFSLMVVLLVQGGRCEQQQQQQDFEQLVNNAKQVLDNWAKEIREKIGISADPSGQEIVSVIKQHNEKLAQNLKDTGKKLEDELKSNPNIQSVIEKIKSAFNEEAEKLKKSNPDLVVNAENVGKSLQGTWDSLTQEIEKSYKDFNKAGGKREEIEHTFESLLDKVKAGAKELENKIQEISQKKN	0.777	EQQQQQQDFEQLVNNAKQVLDNWAKEIREKIGISADPSGQEIVSVIKQHNEKLAQNLKDTGKKLEDELKSNPNIQSVIEKIKSAFNEEAEKLKKSNPDLVVNAENVGKSLQGTWDSLTQEIEKSYKDFNKAGGKREEIEHTFESLLDKVKAGAKELENKIQEISQKKN	168	Apolipophorin-III precursor (apoLp-III)	Apolipophorin-III precursor (apoLp-III)	Intermediate filament protein	Putative uncharacterized protein {ECO:0000313|EMBL:ABQ18247.1}	4e-32	#N/A	#N/A	363_Uncharacterised	99.47	Family 12	yes	yes	yes	yes	complete	2.3252	2.81901	95.3867
Venom_S1_protease_25	144	2	2	71.61	3.548	3.548	Pp2_contig0010028	GAATAGTGCAAAATGTGGACTGTAACGTGGATCTTGGTTGTGTTAGCACTGAGTTCAGTTCATTGCCAAGATGTTGTAGATTCTAGTGAACATGGAGTCACTGAAGGTAAAATGAAAACTAACTGTACCTGTGGATTATCAAATAAGAGTCCAAGAAGAATAATTGGTGGCGATGAATCAGACGTTAACGAATGGCCAATGATGGTTGGTTTAATTGTATTTGAATTGTTTAATATGAAAAATGTATTCTACTGTGGAGGAACTTTGATCACACATCGTCATGTGATCACAGCTGGTCATTGTATACACGATGATGAAGGAAAACCATTTACTGTAGATCAAATGGGCTTTTTATTTGGAGCTCATGATTTAAGAACAATCAACTACGATGATCCTGTA…	1016	1	Venom_S1_protease_25	MWTVTWILVVLALSSVHCQDVVDSSEHGVTEGKMKTNCTCGLSNKSPRRIIGGDESDVNEWPMMVGLIVFELFNMKNVFYCGGTLITHRHVITAGHCIHDDEGKPFTVDQMGFLFGAHDLRTINYDDPVAVRKAEKLIKHPKYVWPAAYDVAIAVMPTITFSKIIGPACLPTERFNIENKSLKVAGWGFITPDGPISDVLKKTNLIGHSHGNCGNYYKNINGAVFEKNDPYQVCTSQPDTSHCAGDSGGPILWVDPDTNRYTLVAAPSYGLQQCHKHPQVNSDISYFVPWIQQVISETYPEEKTCAKIVS	0.933	QDVVDSSEHGVTEGKMKTNCTCGLSNKSPRRIIGGDESDVNEWPMMVGLIVFELFNMKNVFYCGGTLITHRHVITAGHCIHDDEGKPFTVDQMGFLFGAHDLRTINYDDPVAVRKAEKLIKHPKYVWPAAYDVAIAVMPTITFSKIIGPACLPTERFNIENKSLKVAGWGFITPDGPISDVLKKTNLIGHSHGNCGNYYKNINGAVFEKNDPYQVCTSQPDTSHCAGDSGGPILWVDPDTNRYTLVAAPSYGLQQCHKHPQVNSDISYFVPWIQQVISETYPEEKTCAKIVS	292	Trypsin	Trypsin-like peptidase domain	Domain of unknown function (DUF316)	Trypsin LlSgP4 {ECO:0000313|EMBL:AAP12675.1}	1e-69	Venom_S1_protease_25	100	9_Protease	100	S1 protease	no	yes	yes	yes	complete	0	3.76302	0
Venom_renin-receptor-like_protein_1	145	2	2	46.25	7.813	5	Pp3_contig0053121	AACAGCTGATTGATCTCTATCACTCATGGAGTGCCAGTTCCAGTGATCCAGACCTTGTAAATAATATTTCCATTTCTTTAAGTGAAAAAATATATATTTTTTAATAATAATTTATTTGATACGATCTATTAGATAATCAGTTATGTTAACTGTGTCAACATTATTCGTTTTTACGTTATTCGTATATGTAAATGGTGCAGGTGAAATTTCTATTCTACAAACACCAGATTCTTTATCATTTGTTGGACAAGAACAGTTAGATTTGAGCAATGTAAAAAACTTGCTTTCTTCTGCTCTAGGCTTTACTGTGCCTGAAATTCCAAGATGGTCAGGTATGGTAATCAATGATCCATTTCATTTTGCTGATGCTGTAGTCGTTGTTTCAATACCTGGAGTTCC…	4608	1	Venom_renin-receptor-like_protein_1	MLTVSTLFVFTLFVYVNGAGEISILQTPDSLSFVGQEQLDLSNVKNLLSSALGFTVPEIPRWSGMVINDPFHFADAVVVVSIPGVPSLDSVQGKTYPLNTDESLDDTWRSLSWRLIDRFPTATNLTLNYLSLDVPTQAMELYGHLGTRDSPTVEHLKLTSPEDKAFIDQVNLIDAVTAKLADKGVINDGVPDAHWFSVPGLHALIDTYGAESKQVIEAKRLLSSSILLLSEVFNSAYNDKVLFVVLSSDVVHTRRFRRQATASSDEEYDENYPVMFNIFLWFGICYFMALLATSLSIARMDPGRDSIIYRMTSNRMKKEN	0.747	AGEISILQTPDSLSFVGQEQLDLSNVKNLLSSALGFTVPEIPRWSGMVINDPFHFADAVVVVSIPGVPSLDSVQGKTYPLNTDESLDDTWRSLSWRLIDRFPTATNLTLNYLSLDVPTQAMELYGHLGTRDSPTVEHLKLTSPEDKAFIDQVNLIDAVTAKLADKGVINDGVPDAHWFSVPGLHALIDTYGAESKQVIEAKRLLSSSILLLSEVFNSAYNDKVLFVVLSSDVVHTRRFRRQATASSDEEYDENYPVMFNIFLWFGICYFMALLATSLSIARMDPGRDSIIYRMTSNRMKKEN	302	Renin receptor-like protein	#N/A	#N/A	Uncharacterized protein {ECO:0000313|EnsemblMetazoa:RPRC009988-PA}	6e-162	#N/A	#N/A	#N/A	#N/A	Other	yes	yes	yes	yes	complete	1.83	2.15	55.1851
Venom_protein_family_20_protein_1	147	2	2	49.43	7.17	4.906	Pp2_contig0007415	GGTGGGCAACATTATATAGAACAACCTCTAGTCACTGACGCTGAGTCATAAGCCAACTTTCCACAGTTGAACATCTGTGTTGTGAACATCTCCCAGTTATGAATATCGTCTATTTTATTACGTCACTCTTATTTACCATTGGGTGGACGGAATCAAGAAGTATAAGCCCATCAGGTGGGTTAGAGGATAACCGTGAACTTGAACCCTTAGAAGGACTTAGTGAACTATTTGCGGATATTATTGAATTTACACCAGGAGCTGAATATGATGTAACTACAATTAAATCTTCACCTAAGCCGACAATAGATTATTCAAATAGAGAACCCGTCGTGGAAGAAGAAATTGTAAAAGTTAATGCTTACGTTCTTTGCCAAGAAAAAGATGGTATAAATTGTGCTC…	894	1	Venom_protein_family_20_protein_1	MNIVYFITSLLFTIGWTESRSISPSGGLEDNRELEPLEGLSELFADIIEFTPGAEYDVTTIKSSPKPTIDYSNREPVVEEEIVKVNAYVLCQEKDGINCAQYSGQPKLGTTESPAEENNDPSTDALEQIASEKQNTDEQTQTPEEPTEKIINTKSNSEDLLTNNDEEDNEHVETNENNEEGKSNDLEEVKQDSENNIISTPSEEDIPAITENSTNNKEISAKDDELENDEDSSLITDEESQNKGVAIVNENIKGEKSNSLDKVEK	0.636	RSISPSGGLEDNRELEPLEGLSELFADIIEFTPGAEYDVTTIKSSPKPTIDYSNREPVVEEEIVKVNAYVLCQEKDGINCAQYSGQPKLGTTESPAEENNDPSTDALEQIASEKQNTDEQTQTPEEPTEKIINTKSNSEDLLTNNDEEDNEHVETNENNEEGKSNDLEEVKQDSENNIISTPSEEDIPAITENSTNNKEISAKDDELENDEDSSLITDEESQNKGVAIVNENIKGEKSNSLDKVEK	246	#N/A	#N/A	#N/A	#N/A	#N/A	#N/A	#N/A	#N/A	#N/A	Uncharacterised	yes	yes	no	no stop codon	partial	0.43	1.03898	6.91
Venom_Kazal_domain_protein_5	150	2	2	52.94	10.78	10.78	Pp3_contig0008445	GGAAGATTAGTTTCTTAATAATCCAGTACTCATCATTAGAAGATCGTTAGAATCTATTCCAAGTGCAAGATGAAACAAAATTCTTTTTTCACATCAGCGATCACCATATTTGTTATAACTTGGTTATGTGTTTTTGAATTTGTTGAGTGTCAACAACGTCCAAATCAAAGTCAAGCACCACAAGGAACACCCCCTCGACCCTGCGACAGTATCATATGTACTACTGAATATAATCCACTTTGTGCCAGCCGAGGTAGTGAGACAAGAACGTTCAGTAATAGATGTTTATTAAATCGGGAAAATCAATGTGGTGGCAGCAATGGACAATGGGTTGCTACAAGGCTAGGATTGTGCTCTCCAGTTTTGCGACCTAATTGAAGAAGGCTGACAATTACATCT…	622	1	Venom_Kazal_domain_protein_5	MKQNSFFTSAITIFVITWLCVFEFVECQQRPNQSQAPQGTPPRPCDSIICTTEYNPLCASRGSETRTFSNRCLLNRENQCGGSNGQWVATRLGLCSPVLRPN	0.8	QQRPNQSQAPQGTPPRPCDSIICTTEYNPLCASRGSETRTFSNRCLLNRENQCGGSNGQWVATRLGLCSPVLRPN	75	Kazal-type serine protease inhibitor domain	Kazal-type serine protease inhibitor domain	Kazal-type serine protease inhibitor domain	Uncharacterized protein {ECO:0000313|EnsemblMetazoa:RPRC009808-PA}	8e-14	#N/A	#N/A	307_Kazal	100	Kazal	yes	yes	yes	yes	complete	0	0	1.15708
Venom_peptide_Pp14a	158	2	2	26.32	26.32	26.32	Pp2_contig0020560	CATCTATTGAAGTCTAAACAATCAACAAACAAAAATGAAGATCTTATTATCTCTGTTGGTTGTCCTGTTTGTCTGTTTGGTGCGCTTTGGCTCAGCACAAATTAACTCTGAAGATGTAGCACGAATTTCTCTTGTTGGATTAGATTCAGACTATGACGATGAAGAAAGAGTTCTCTCTTCAGGAGTTATCGCATCCTTGGGTGGTTAGACACTAAACAGTCTGGTATTCTGGTCTTTGTAATAAGAAAAGAAATAAAATGTTCAGAATAAAAAAAAAAATAAAAATAAAAAAATTGTG	298	1	Venom_peptide_Pp14a	MKILLSLLVVLFVCLVRFGSAQINSEDVARISLVGLDSDYDDEERVLSSGVIASLGG	0.899	QINSEDVARISLVGLDSDYDDEERVLSSGVIASLGG	36	#N/A	#N/A	#N/A	#N/A	#N/A	#N/A	#N/A	62_Other	100	Peptide	yes	yes	yes	yes	complete	6.45127	550.442	0
Venom_protein_family_7_protein_1	159	1.96	2	57.5	5.625	5.625	Pp3_contig0000882	CAGACAGCATCTACCTTCGAAAGTTAATTCAAGTTTAGTATAGTGCCTCAGACTGTCAGATAAGTTGTTTACTGGTCATAAACTGACAGTGTTCTATTTCTCTGTTTCAACATGTCATTTAAATATATATTTCCTGTACTTTCATTAGCTCTTCTAGCGTACGTTGTACAAGCAACTAAAGTACGAACATGCCCAACATTTGAAGGTAAATTAGCGAATGAATCTGTATCAATAAGCGCTTGTGATGGTCCTCCATGTAAACTACGCAAGAAATCTGATGTTATTGTGAATATTAAATTCAAACCAGAGAAAGACATAGAGAAGATAATAACTAGTGTAAATATGAAACTATTAGGAATACCGTTTCCATTCATCGGAGTGGATGGCACCAGCGCATGC…	848	1	Venom_protein_family_7_protein_1	MSFKYIFPVLSLALLAYVVQATKVRTCPTFEGKLANESVSISACDGPPCKLRKKSDVIVNIKFKPEKDIEKIITSVNMKLLGIPFPFIGVDGTSACDKLYESDGKTKTKCPLVKGKEYVYQNSFKVLEIYPNVRGVVHWGLHDPAADKDTSCFEILAKII	0.865	TKVRTCPTFEGKLANESVSISACDGPPCKLRKKSDVIVNIKFKPEKDIEKIITSVNMKLLGIPFPFIGVDGTSACDKLYESDGKTKTKCPLVKGKEYVYQNSFKVLEIYPNVRGVVHWGLHDPAADKDTSCFEILAKII	139	ML domain	#N/A	#N/A	Putative major epididymal secretory protein he1 {ECO:0000313|EMBL:JAA75779.1}	2e-74	Venom_protein_family_7_protein_1	100	145_Uncharacterised	100	Family 7	no	yes	yes	yes	complete	9.36517	20.879	9.62609
Venom_gelsolin-like_protein_1	160	1.81	1.81	59.5	15.75	11	Pp3_contig0023861	GTTAATTATTACTAAAGAAGAAGGTTATATTTATTATAGTAAGAAGTAGACACCACTGTATTCTGTCAGTATTCTAGATTCACTCATTTAAATAATCTCAGTTTTACTGGACATTCTTCTTATTCTTCTTCTACTGTTTATTATAAAATAAGATGTTCAGTCGGATGAAACTAGGAGCGCTAGTGCGAGCAGCGCTGAAGGACATCACATTGGTCGCCGTGTTTATTTCATTCTGTGTAACTTATAGTGACGCCAGAGTTGTTCGAGCTATGCATCCAAATTTTAAAGGAGCCGGCCAAAAAGATGGTATCGAAATCTGGAGAATAGAAAGTTTCGAGCCAGTACCGCTTAAAACCACCGATTATGGTAAATTTCACGAAGGAGATTCCTATATATTAT…	1476	3	Venom_gelsolin-like_protein_1	MFSRMKLGALVRAALKDITLVAVFISFCVTYSDARVVRAMHPNFKGAGQKDGIEIWRIESFEPVPLKTTDYGKFHEGDSYILLSSREDKSKKGTFSWDIHFWLGKSTSQDESGAAAILSVELDDGLGGSPVQHREVQEHESEQFLKYFPAGVRYLPGGVASGFKHTDINAPGEKKLYQVKGKKNVRVRLVQLDIKSLNNGDCFILDSGNEIYVWVGSQAKGTERLKAISAANQIRDQDHNGRAKVTVVDGSSTATEVSDFFSALGSGSPSQVANAPATDDDQEFEKKQDSIADLYKISDASGKLVSEKIAQKPLKQSNLKSEDCFILDTGSSGIYVWVGRGSTVQEKVESLKRGQTFIEEKKYPAWTHLRRVVEGGEPTAFKEYFDGWRDTQLAGGIGRG	0.303	#N/A	#N/A	Gelsolin repeat	Gelsolin repeat	Gelsolin repeat	Putative actin regulatory gelsolin/villin family {ECO:0000313|EMBL:JAC86914.1}	0	#N/A	#N/A	#N/A	#N/A	Other	yes	no	yes	maybe (weak signal peptide)	partial	1.48	2.67	53.3494
Venom_S1_protease_with_CUB_domain_11	161	1.77	1.77	50.35	2.353	2.353	Pp1_contig0014423	ATACAATGACAACACAGATGGTAATAATGACGTAGGTTGTACAACGTATTTTAATTTTTATACAGAATTCAATTGATAAAAATCTCTTGTAGTGCGGTGATTGTTCTTCTGCAAATAGGGGCTAACAAGGAAACATGTTTAATTCCGTTTTTATAAGCCTCAGCTTGGTGGCATTATCGCATGCCACTAAGGTCATAAATGTGAATCTAATACCAGGTCATGATCCATATATTTTGAAGAATCCAAACTATCCAAAACCATCGGAACTTCATGAAGATATAACATGGGTTATGGACACACAATCACCAGCAAGAATCAGCATCCACTGTACTGATTTCAGATTCATTCCGACAAATCCATGCCGAGAAAGTTATATCGTAATTAACGCAGGTGAACCTG…	1871	1	Venom_S1_protease_with_CUB_domain_11	MFNSVFISLSLVALSHATKVINVNLIPGHDPYILKNPNYPKPSELHEDITWVMDTQSPARISIHCTDFRFIPTNPCRESYIVINAGEPDEISLCGSNIDYKKVSPSSRMTLRYLGGNWGGGALHCIVQATTTDNVYHYMGADPSEVHSGEAGLIRRPGRRQTSCKCGWVNKNPSRIYGGREIRPHEYPWLVALITGLERRMPICGGSIITQYHVLTAAHCVTDSKGNPTGSTYSVLVGEYDWQADKNDARQVIKVNDIIKFKNYTSYIKDFDIAILNLEREIQFSDRVGPVCLTETHQYMGDEWVKVMGWGRVDDEGYFSTVAKVANVKTVNIHICSAKYLFLMRTEDPFHVCTWAKNDDCCRGDSGGPLVWLDPDTNRYTQVALVSHSMECGGEIPAV…	0.774	TKVINVNLIPGHDPYILKNPNYPKPSELHEDITWVMDTQSPARISIHCTDFRFIPTNPCRESYIVINAGEPDEISLCGSNIDYKKVSPSSRMTLRYLGGNWGGGALHCIVQATTTDNVYHYMGADPSEVHSGEAGLIRRPGRRQTSCKCGWVNKNPSRIYGGREIRPHEYPWLVALITGLERRMPICGGSIITQYHVLTAAHCVTDSKGNPTGSTYSVLVGEYDWQADKNDARQVIKVNDIIKFKNYTSYIKDFDIAILNLEREIQFSDRVGPVCLTETHQYMGDEWVKVMGWGRVDDEGYFSTVAKVANVKTVNIHICSAKYLFLMRTEDPFHVCTWAKNDDCCRGDSGGPLVWLDPDTNRYTQVALVSHSMECGGEIPAVQTNVTYLLDWIRTEVTN…	408	Trypsin	CUB domain	Domain of unknown function (DUF1986)	Secreted salivary trypsin {ECO:0000313|EMBL:ADN29817.1}	7e-67	Venom_S1_protease_with_CUB_domain_11	100	367_Protease	100	S1 protease with CUB domain	no	yes	yes	yes	complete	332.551	0	0
Venom_S1_protease_with_CUB_domain_9	165	1.1	1.1	63.96	5.489	3.58	Pp2_contig0016837	CTTTTTTTTTAGCAACATGATGAAAAACATGTTTGTGATATTTGTGGCGTTATTCGGATGCAGTTATGTTTTAGCTGATGAAGAGAATATTTTTATTAAAGTTGGTGATCCAGGCTACGATAAGATTCATTATAAAGAATTGCCAAAGAATATAGAGAAGACATGGGTATTTACTACTGATAACAATGGCAGGATTAGTTTTGCTTGTAGAGATTTCAAAATATCACATAGAGCAATCTGTAAAGAAGAAGAGATGTTAATTGATAATGGAGTGAGAGAAAAACGTTACTGTGGATCTCAATATGATCTACAAGTAAAATCAAAAGAAAATACAATGACAATAAAACTGAAGACAAGTAATGAAGATGGCTTTTTAGATTGTTTAGTACAAGCTATTAC…	1316	1	Venom_S1_protease_with_CUB_domain_9	MMKNMFVIFVALFGCSYVLADEENIFIKVGDPGYDKIHYKELPKNIEKTWVFTTDNNGRISFACRDFKISHRAICKEEEMLIDNGVREKRYCGSQYDLQVKSKENTMTIKLKTSNEDGFLDCLVQAITGPEMDQYKNVESKEIDSSEFGVTKGIKATTCPCGWSNKNLARIVNGVETGKHEFPWMAAIRREGVQFCGGAIITEYHVLTAAHCTVNKHDIELEVLVGTNIRWAELEGQRIKVKQIVEQKYDKGNAHDNDISILVLEEKIKFNDNVGPVCLSPEYPNLNNKYITVMGWGYLEQFNSEQADYLRKANVRVVDIETCSYKFNRKFKTKSPSRICTWSSNRDSCMGDSGGPLVWLDPETNRYTQVALVSYGKGCNTPNPKVNTAVSYFHDWIRQ…	0.885	DEENIFIKVGDPGYDKIHYKELPKNIEKTWVFTTDNNGRISFACRDFKISHRAICKEEEMLIDNGVREKRYCGSQYDLQVKSKENTMTIKLKTSNEDGFLDCLVQAITGPEMDQYKNVESKEIDSSEFGVTKGIKATTCPCGWSNKNLARIVNGVETGKHEFPWMAAIRREGVQFCGGAIITEYHVLTAAHCTVNKHDIELEVLVGTNIRWAELEGQRIKVKQIVEQKYDKGNAHDNDISILVLEEKIKFNDNVGPVCLSPEYPNLNNKYITVMGWGYLEQFNSEQADYLRKANVRVVDIETCSYKFNRKFKTKSPSRICTWSSNRDSCMGDSGGPLVWLDPETNRYTQVALVSYGKGCNTPNPKVNTAVSYFHDWIRQVVKDTSSGVTICTKVGKWNL	399	Trypsin	CUB domain	Domain of unknown function (DUF1986)	Secreted salivary trypsin {ECO:0000313|EMBL:ADN29817.1}	1e-67	Venom_S1_protease_with_CUB_domain_9	100	97_Protease	100	S1 protease with CUB domain	no	yes	yes	yes	complete	221.69	2.91788	0
Venom_POBP_3	166	1	1	64.06	7.031	7.031	Pp3_contig0004544	CTGGGGCTATTAGAGGACATATTCTAGTTGGTCAGTGATTTGAGAGCATTCACAAAACAATATGAAGCCAGTTGTGTTAGCATTTTGCTTTCTAGCTGTATTAGGTATTAGTCTAGCAGCTACAACTTACACAACACAATACGACAACATCGATGTCGACTCAGTACTAAGTAACGATAGGGTTTATAAGAAATATTTCGACTGTTTAACAAATAAAGGGAAATGCACACCAGAAGGAAAAGAATTAAAAGATAGACTTCCGGACGCATTGAAAACCGGTTGTTCAAAATGTACACCAAAACAGAGACAAGGTTTAGAAAAAGTAGTGAAATTCTTGAAGGAGAGTAAGCCAAAAGATTTCGATGAGCTAGCTAGGTTGTACGATCCAACTGGTGAATT…	454	1	Venom_POBP_3	MKPVVLAFCFLAVLGISLAATTYTTQYDNIDVDSVLSNDRVYKKYFDCLTNKGKCTPEGKELKDRLPDALKTGCSKCTPKQRQGLEKVVKFLKESKPKDFDELARLYDPTGEFRKRYSAEAGKRGIKL	0.9	ATTYTTQYDNIDVDSVLSNDRVYKKYFDCLTNKGKCTPEGKELKDRLPDALKTGCSKCTPKQRQGLEKVVKFLKESKPKDFDELARLYDPTGEFRKRYSAEAGKRGIKL	109	Insect pheromone-binding family, A10/OS-D	Tetraspanin family	Cytochrome oxidase c subunit VIb	Putative chemosensory protein csp8 {ECO:0000313|EMBL:JAA75478.1}	2e-55	#N/A	#N/A	59_Pheremone/Odorant	100	POBP	yes	yes	yes	yes	complete	0	0	2.08585
Venom_peptide_Pp19a	167	0.97	0.97	63.49	63.49	63.49	Pp3_contig0048480	CTAACTGTGAAATATTATTAACATGTCTCCATACAGTATCCTATTCGTGGTAGTGATTGCACTCTGTTTATTACCAGAGTCTATCGTCGGTGTTTGTTGGGATACAGGCTGTCAACTTAACGCTTGGGCCGTTCGAGGCTGTGCTCAATATGGCATGCGAGATGTAAACATGAAAAGCTGTTCTGGTGGAATCATTTATACATGTTGTGACTAACTAAGATCCGTTGCTGCTCATGTCTTGACTCCGTTGGACCTTAGGACATAGCAAATTATTCTCCAAGATACCAATAAGTTTATACATAATTCTACTGTAAATATTGAACATAAATAAATTCATGTTTTCATGAGATGCATC	355	2	Venom_peptide_Pp19a	MSPYSILFVVVIALCLLPESIVGVCWDTGCQLNAWAVRGCAQYGMRDVNMKSCSGGIIYTCCD	0.845	VCWDTGCQLNAWAVRGCAQYGMRDVNMKSCSGGIIYTCCD	40	#N/A	#N/A	#N/A	Uncharacterized protein {ECO:0000313|EnsemblMetazoa:ACYPI008909-PA}	3e-10	#N/A	#N/A	198_Other	100	Peptide (disulfide-rich)	yes	yes	yes	yes	complete	0	0	0.533507
Venom_glycine-rich_peptide_Pp24a	168	0.89	0.89	87.76	50	50	Pp3_contig0022736	GTTTTCATCTAGCAAACGTTCACTTTACAAACTTAATAACCATGAACAAAGGTATACTAATCCTACTCGTAGGAGTCTGCATGATCGGCGCATTAGCTTATGCTAGACCTGAACCTGAAGACAAAAAAGATACTGGAGGATTTGTTGTTGATGTAAATAATGAACGTGGTGAAGGTACTAGAGTTGATGCCCGTGGAAGGCAGGAAGTCTGGAGAAGTGATGATGGTAAAAGCAGAGCTGAAGTTTATGGACACTGGGATAGAACTTATGGCGGAAGCAATGATGGCCAAAGAAGCCATGGATACGGTGGAAGATTTGAACATAGTTGGGGACGATAATTTATTTTTCAATTTTTTTTTTTTTTGTACATTTTTTTTTTTTGTATTTCAAATAAAAATT…	408	8	Venom_glycine-rich_peptide_Pp24a	MNKGILILLVGVCMIGALAYARPEPEDKKDTGGFVVDVNNERGEGTRVDARGRQEVWRSDDGKSRAEVYGHWDRTYGGSNDGQRSHGYGGRFEHSWGR	0.839	RPEPEDKKDTGGFVVDVNNERGEGTRVDARGRQEVWRSDDGKSRAEVYGHWDRTYGGSNDGQRSHGYGGRFEHSWGR	77	Attacin, C-terminal region	#N/A	#N/A	Diptericin {ECO:0000313|EMBL:ACG50017.1}	2e-33	#N/A	#N/A	210_Other	100	Peptide	yes	yes	yes	yes	complete	0.275695	0	2.55312
Venom_protein_family_3_protein_2	171	0.6	0.6	71.32	7.752	7.752	Pp3_contig0036990	CAAATAAGAAGTATTTAAAGATCTTTAGTCATATTTTAGCAGTTATTACATAATGTTCATTAGCTTGTTTTGCTATGTATGATCAGGTATTGTAATGAATTTGCTGTGAATATTTTACTATAGTGCCTAGATTAGCTTAATATTCATACAACTAGTCAGTCAGTCTTGAAGTTATATTGTCACTGATTAAGGTCATACAAAAAAAAAACAATGGCTAAAATTGCAGTATTTACCTTACTATTGGTATGTTTTTGCTCAACATTAGGCTGGGCTCAATATCGTAACAATGGTACACATAATTTAATTGTCGGACGAAGAGGATACAATGATCTAATATTATACGAGAGAACAGTGGCTAAAGGAAAAACATGGAATCCTTTTGGAAAAGTCTCTGAGGAT…	650	1	Venom_protein_family_3_protein_2	MAKIAVFTLLLVCFCSTLGWAQYRNNGTHNLIVGRRGYNDLILYERTVAKGKTWNPFGKVSEDVTYPVTYVPPSMRRRITEIDAIDLIGNGKGGYAYITKGGINMSNVTIHFKSQSGKGYSFHLVIYGR	0.907	QYRNNGTHNLIVGRRGYNDLILYERTVAKGKTWNPFGKVSEDVTYPVTYVPPSMRRRITEIDAIDLIGNGKGGYAYITKGGINMSNVTIHFKSQSGKGYSFHLVIYGR	108	#N/A	#N/A	#N/A	Salivary secreted protein {ECO:0000313|EMBL:ABR27885.1}	3e-47	Venom_protein_family_3_protein_2	100	47_Uncharacterised	100	Family 3	no	yes	yes	yes	complete	11.3846	29.6509	291.989
Venom_beta-glucuronidase-like_protein_1	172	0.52	0.52	25.29	2.852	2.852	Pp2_contig0007446	CAAGCACGTTATATAAATTTTAGCGCCAATCTGATACACCGGGCCTTTCTTTACGCGCTTCTATTGCTCTTTATCAAAATTTAACGAATAATCATCAGATCTAGCAAAGAAGATAATTTCAATCATAAGAAATGACAACAATAGAATGGGTAATTCTAACGCATTGTCTCGCCCTGTGTACAGCCACTGGTATTCTATACCCAAGAGAATCTGAAACAAGAGAAGTTAAATCATTAAATGGTATCTGGGACTTTAGAGTTTCTGTAATTCCTGGTGAAGGAATTAAAAACAGATGGTATGAAGAGAAATTATCTAAGTCGGGTACAACGATTCCAATGCCAGTTCCGAGCAGTTATAATGATGTTACTCAGGAGAAGTCTATTAGAGAGCATATTGGTA…	1711	1	Venom_beta-glucuronidase-like_protein_1	MTTIEWVILTHCLALCTATGILYPRESETREVKSLNGIWDFRVSVIPGEGIKNRWYEEKLSKSGTTIPMPVPSSYNDVTQEKSIREHIGIVWYERTFFVPESWRENSLRVWLRFGSVHYIANVWVNGVEVVYHEIGHLPFHAEITSVINFGAENRITVAVDNTLTLTSVPQGTLDKIQTINGPKIVQRYTFDFFNYAGIHRSVDIYTTPAVYVDDITVYTDILGTKGIVYFNITYGGLPSGGGEVICYVNLLDSNGASVSQTSKEDKDGKGFIGKVEINNAKFWWPYMMNPNPGYLYTLEVRIETSQWGLAIEDVYRLPVGIRTVHVTNTSLLINGKPVYLRGFGRHEDSDLRGKGLDLVLVAKDYNLLKWIGANAYRTSHYPYAEEIMDFADKEGIMI…	0.771	TGILYPRESETREVKSLNGIWDFRVSVIPGEGIKNRWYEEKLSKSGTTIPMPVPSSYNDVTQEKSIREHIGIVWYERTFFVPESWRENSLRVWLRFGSVHYIANVWVNGVEVVYHEIGHLPFHAEITSVINFGAENRITVAVDNTLTLTSVPQGTLDKIQTINGPKIVQRYTFDFFNYAGIHRSVDIYTTPAVYVDDITVYTDILGTKGIVYFNITYGGLPSGGGEVICYVNLLDSNGASVSQTSKEDKDGKGFIGKVEINNAKFWWPYMMNPNPGYLYTLEVRIETSQWGLAIEDVYRLPVGIRTVHVTNTSLLINGKPVYLRGFGRHEDSDLRGKGLDLVLVAKDYNLLKWIGANAYRTSHYPYAEEIMDFADKEGIMIIDECPSVDTDKFSDVLLN…	508	Glycosyl hydrolases family 2, TIM barrel domain	Glycosyl hydrolases family 2, sugar binding domain	Glycosyl hydrolases family 2, sugar binding domain	Beta-glucuronidase {ECO:0000313|EMBL:KDR08779.1}	0	#N/A	#N/A	371_Other	99.81	Other enzyme	yes	yes	no	no stop codon	partial	0.90187	0	0
Venom_S1_protease_with_CUB_domain_17	173	0.43	0.43	51.71	9.125	6.084	Pp1_contig0039929	TTCTAAACAGATATTGCACAAGTCTAGTAGAATTCGTGAAACGTATGAGATACAACACAACAGATAAGCTGAAACTATCTAGCTGAAACATGCTGCGGCTGATACTATTTGTACTAGTTGTATTCATCCAGAATTCTATATGCGATGAAGCAGAACATAATCTTTATCTAGGAACTGATCCATTAACTATTCAATCACCAAACTATCCAGAATATGCACCAGAAAATTATTCAGCTAAATGGAGAGTATATACTGAATTAAAAGCAAATATTTTAATTAAATGCGATATTAGTTTAATGCAAAGTGATGGCTGCAAAGATGCTTATCTAATAGTTTATAATGGAGAAACACCGCAAAAATACTGCGGAAAACATTCCAATGTGAAGATAATATCGAAAA…	3845	2	Venom_S1_protease_with_CUB_domain_17	MLRLILFVLVVFIQNSICDEAEHNLYLGTDPLTIQSPNYPEYAPENYSAKWRVYTELKANILIKCDISLMQSDGCKDAYLIVYNGETPQKYCGKHSNVKIISKSNQISLKLQAGGSKGKFQCRLIQDKDEEVTLRVGNPPVRIAFIKFQSNWKKSWKFVTDRSNSRVSFLCNNFVMGLEQGGMECGNERMVLETDRGLEMYCGSLENITVASGSLRLSLKTGVQPFGSINCIVQAVTGESLLQYRNIDSEEVDSREMIAGQSGALRETTCNCGTANKGLKKVVNKEQAEQNEYPWIAALLVNGEHACAGSIITEYHVLTAAQCTSDVHEKNVQVAVGSNNNKALIARALGQVINVRTIVAHQFDAKHYHRNDIAVLLLRKKIEFNKSVMPICLPNSPVD…	0.809	DEAEHNLYLGTDPLTIQSPNYPEYAPENYSAKWRVYTELKANILIKCDISLMQSDGCKDAYLIVYNGETPQKYCGKHSNVKIISKSNQISLKLQAGGSKGKFQCRLIQDKDEEVTLRVGNPPVRIAFIKFQSNWKKSWKFVTDRSNSRVSFLCNNFVMGLEQGGMECGNERMVLETDRGLEMYCGSLENITVASGSLRLSLKTGVQPFGSINCIVQAVTGESLLQYRNIDSEEVDSREMIAGQSGALRETTCNCGTANKGLKKVVNKEQAEQNEYPWIAALLVNGEHACAGSIITEYHVLTAAQCTSDVHEKNVQVAVGSNNNKALIARALGQVINVRTIVAHQFDAKHYHRNDIAVLLLRKKIEFNKSVMPICLPNSPVDLTNQYVTVTGWDLNVKGK…	508	Trypsin	Domain of unknown function (DUF1986)	CUB domain	Secreted salivary trypsin {ECO:0000313|EMBL:ADN29817.1}	1e-54	Venom_S1_protease_with_CUB_domain_17	100	284_Protease	100	S1 protease with CUB domain	no	yes	yes	yes	complete	79.6747	0	0
Venom_protein_family_14_protein_1a	174	0.41	57.47	96.71	77.63	76.1	Pp1_contig0010465	GTATTTAGAAGGATATTAAAGTACAATCTATTTGGAACAATCATTCATTGGATTCAATCAGTTTAGTACTTACCAGTGATTGGATTGATCTTTAAACTCAAGTTTGTTGTTACAATGTATTACAAAGTTGTGTTTAATATTGTATCATTTGTTTTAATTGAATCAATAATTGCATCAATATCTCCCTTGACTTTTCCAAATGAAAATGAACAGCCATTAAATATTCGTTATAAACAATTTCCAAATTTAAAGAAAAGTGAAAATGCTAATGTAAAGTTAGAAAACTATGGTGTACCAACGACATCTTATAAAATTAATGATGCAACAAATCTAATCACTTCCGAACCATTAAAACATCTTCATGATGGAATTATACAGGATATTGGCAGATTTGGAACA…	1483	45	Venom_protein_family_14_protein_1a	MYYKVVFNIVSFVLIESIIASISPLTFPNENEQPLNIRYKQFPNLKKSENANVKLENYGVPTTSYKINDATNLITSEPLKHLHDGIIQDIGRFGTSDNHGKIKYIPIHSDMKDTGNYVTTDIGKVTVDGKPIESSSLLLGNGLANWITNLNNGRGPYGQGFVPMPNHGLGPGLSVKNDGSNNKQFGIFINQPFHISEAQKDKGEYSIANQLEAENRETGEINLSSKVIRKETKIYGQDTKDTSQEINNLLHTRGYDRIVLEYLLRQLGTNILGGNQQNNLSANNRALYLLQLQQMLNNMPAAAQQGGLDHLLLQLIRNPSQNLVQGQITNNEDSSKIVKIGSVEINNQSASNHQKFHPENISISSLKTVDGGESTKTNEKGNISKIVKIITIMNHDNKG…	0.499	SISPLTFPNENEQPLNIRYKQFPNLKKSENANVKLENYGVPTTSYKINDATNLITSEPLKHLHDGIIQDIGRFGTSDNHGKIKYIPIHSDMKDTGNYVTTDIGKVTVDGKPIESSSLLLGNGLANWITNLNNGRGPYGQGFVPMPNHGLGPGLSVKNDGSNNKQFGIFINQPFHISEAQKDKGEYSIANQLEAENRETGEINLSSKVIRKETKIYGQDTKDTSQEINNLLHTRGYDRIVLEYLLRQLGTNILGGNQQNNLSANNRALYLLQLQQMLNNMPAAAQQGGLDHLLLQLIRNPSQNLVQGQITNNEDSSKIVKIGSVEINNQSASNHQKFHPENISISSLKTVDGGESTKTNEKGNISKIVKIITIMNHDNKGSASSVNQMNEGNSGMKIIKI…	436	#N/A	#N/A	#N/A	#N/A	#N/A	#N/A	#N/A	#N/A	#N/A	Family 14	yes	no	no	no stop codon	partial	1.75	123.5	0
Venom_redulysin_protein_2a	175	0.37	33.01	70.05	38.02	38.02	Pp1_contig0019303	CTTGGATCACTTCACTCGAGGTTCCAGGACAAACAATGTCAAAGATCTGGTTAATTGTGCTGCTCGTAGCGGCTGCACAAGTCGCTCATTCATTCCCAACTGATGAATATGAATTGGATGATGAATATATGGAAGATACTGAGTCTACCATTGGAATTTTAAAAGATGCATGGGGTAAACTGAAGGATAGATGGACCCAAGTTACTCAAGATAAGTTGAAAAAGCTCATTAAACAACTGAATGAACAATTCTGTTCTGATCAAAGTGATTTCGAAGAAGACATGGAAGAAGATATGGAAGAAGATGATGTTAAAGATACGGTAATTGCACAATACAAGCAACTCATCCAAAAAGTTAAGGATCTTATTAGTGATGCTAAACAGAAATATGGTGAAAATA…	1228	23	Venom_redulysin_protein_2a	MSKIWLIVLLVAAAQVAHSFPTDEYELDDEYMEDTESTIGILKDAWGKLKDRWTQVTQDKLKKLIKQLNEQFCSDQSDFEEDMEEDMEEDDVKDTVIAQYKQLIQKVKDLISDAKQKYGENKEKLKEEMKKVKAQVCAQLKKAAEEDEEDEEDDGDDEERGMKFKNPFKKPKVPKAPKVPKAPKLPKAPKKPGKSMKDRLKKLKEQMKEKMKKAAEMLKNMGVKINMMECEEKTCRTCISFSLPGFERTYCISMRFMRTNKNTYVIFGMGLKDKPSKEIKLTLGNLPSCLSLGELLGKVCVKCVEGRAKTSQGQGNVNFCLGLLAEKFSIGAKFCATYQDKKLKIRFEPATFAGSLDDNGDIVVLDESGDGGVTLDADEFEVDE	0.89	FPTDEYELDDEYMEDTESTIGILKDAWGKLKDRWTQVTQDKLKKLIKQLNEQFCSDQSDFEEDMEEDMEEDDVKDTVIAQYKQLIQKVKDLISDAKQKYGENKEKLKEEMKKVKAQVCAQLKKAAEEDEEDEEDDGDDEERGMKFKNPFKKPKVPKAPKVPKAPKLPKAPKKPGKSMKDRLKKLKEQMKEKMKKAAEMLKNMGVKINMMECEEKTCRTCISFSLPGFERTYCISMRFMRTNKNTYVIFGMGLKDKPSKEIKLTLGNLPSCLSLGELLGKVCVKCVEGRAKTSQGQGNVNFCLGLLAEKFSIGAKFCATYQDKKLKIRFEPATFAGSLDDNGDIVVLDESGDGGVTLDADEFEVDE	365	Brix domain	Brix domain	Bacterial protein of unknown function (DUF883)	Putative trialysin {ECO:0000313|EMBL:JAC86072.1}	7e-53	Venom_redulysin_protein_2a	100	83_Redulysin	100	Redulysin	no	yes	yes	yes	complete	25288.4	135.007	0
Venom_protein_family_13_protein_2a	178	0.27	21.79	88.55	30.18	25.99	Pp2_contig0011323	CTGAAGTGTCGCCATTATCAGTACTGATAACATAGGTGTAATTAAATCATTTCAATTTAGCAATTTACTGATAGTAAGTCATCTCCTTTTTAAGTTAACATCAGGTACTACATTTAGTGAACATTTCATTGTAAATTTACATCAGAAAACGCTTTAAGATGACTGTTATAAACAGAAGTGGTCTGTTATCAGTACTATTGATAAGCGTTATTGCGTTATCAAATCAAGCAGCCGAAACAGATAAAGATGTTGCAGCCATAAAGACTCAACTCACATCCATGTCTACCCACGTAAATCATTTAATACAGACAGTTAATGCTGAAGAAATTTCAAGATTTCCAATTTTAACATTACAAACTCTAGACAACCAAAATACTGGAACATTTAAAAAACCTACAG…	1816	15	Venom_protein_family_13_protein_2a	MTVINRSGLLSVLLISVIALSNQAAETDKDVAAIKTQLTSMSTHVNHLIQTVNAEEISRFPILTLQTLDNQNTGTFKKPTDRKDLLNKLNELKNKITKLINDMTANTGDVTGIKERINMLEQELENLTKQLSNAGRDVKQELAGFANALSNLTASVNDYYKKQEEKEKARLAQKEKAELDEFLKAINYKLYDYAAFKLSLVNDDKKLKSFTLAAYKNVHLNIGIMLEFIKSVKEAHQKYLVYKNLYEYLKTYEKQPYKLSCEKHMKLGGQLHKDKSDGLFPGYIPELNDKSDAFNKFFNALDFDEFMEAIKGKNYEYAAFQLSWVNDDNKVLDLTIKAFKNEDSDINLKPFIDFVRSINEAHLRYIAYKALYTYIVGNNGKEESWKSPRIETMKDCILQ…	0.778	AETDKDVAAIKTQLTSMSTHVNHLIQTVNAEEISRFPILTLQTLDNQNTGTFKKPTDRKDLLNKLNELKNKITKLINDMTANTGDVTGIKERINMLEQELENLTKQLSNAGRDVKQELAGFANALSNLTASVNDYYKKQEEKEKARLAQKEKAELDEFLKAINYKLYDYAAFKLSLVNDDKKLKSFTLAAYKNVHLNIGIMLEFIKSVKEAHQKYLVYKNLYEYLKTYEKQPYKLSCEKHMKLGGQLHKDKSDGLFPGYIPELNDKSDAFNKFFNALDFDEFMEAIKGKNYEYAAFQLSWVNDDNKVLDLTIKAFKNEDSDINLKPFIDFVRSINEAHLRYIAYKALYTYIVGNNGKEESWKSPRIETMKDCILQDHTLAYFPEHMPELENKSDPFNQF…	430	Reovirus sigma C capsid protein	Reovirus sigma C capsid protein	Baculovirus polyhedron envelope protein, PEP, C terminus	Uncharacterized protein {ECO:0000313|EnsemblMetazoa:RPRC015043-PA}	2e-11	#N/A	#N/A	357_Other	100	Family 13	yes	yes	yes	yes	complete	0	12.9996	0
Venom_protein_family_22_protein_1	179	0.27	0.27	14.81	2.564	2.564	Pp3_contig0051212	AATACTTAACAATTTAAACAAGTGTGTGTCAGTGTTTACATTTCGATTTCATTTTTTTTTTGTTTTTTGTTATGTTTTGAAAGTGTTTACTAAATAAAGTTTTTTTTTTTTATAAAAGGAAAAAAAAACTAGGATTTTCAAATAAATAAGTGATTACCAGTTCTGTGATGCCTTGAATACGGACTTGAAGAAGAGTCTTAAGTCAGCCGTTTCTGATAATCAGTTTCTACTGATTAAAATTGCAGCCATCCTCCCAGATCCTTCATATCTTTAGCTCGGCTTTGGAAAAGATGAGTTGTATGCAGTTGTGATGTGGGATGAGGATATGGGTGGTGTGGGTGTGTGTGATGACGGCGGCAGTGCTATTAGTTCATGGAGGCAGTGCCGGAGAAGGAGAAT…	1477	1	Venom_protein_family_22_protein_1	MRIWVVWVCVMTAAVLLVHGGSAGEGESLDGSAADLAWLLVQEEESPSSQPQTGAQVSVRRITPKSVFMAPTFTSCSEGYRQDSLGRCVKVVKVNPSAQWDFFLHKLNSMYGPPEPNKRPANTGPFRLPIPLATESPTTSTTTVRIATTTTQTELPTTSTITTTALPSTSTFIPTSADEQTTDQPFLIVVANTTELPSTTTVTVDTTSTQSTTTNEPTTTAEISTTTLCADCEYPTTLTTTLAPLPPTTTPTTTSQEPVPLRTTIVFPEESHVHRRRPAASSGGTIVRFPEQSMVQQQQQQQSSPHWWPHSWEHRLWQPQTAYYPPPRLTSYHGHREGRPAWRNNSPGLPL	0.891	GEGESLDGSAADLAWLLVQEEESPSSQPQTGAQVSVRRITPKSVFMAPTFTSCSEGYRQDSLGRCVKVVKVNPSAQWDFFLHKLNSMYGPPEPNKRPANTGPFRLPIPLATESPTTSTTTVRIATTTTQTELPTTSTITTTALPSTSTFIPTSADEQTTDQPFLIVVANTTELPSTTTVTVDTTSTQSTTTNEPTTTAEISTTTLCADCEYPTTLTTTLAPLPPTTTPTTTSQEPVPLRTTIVFPEESHVHRRRPAASSGGTIVRFPEQSMVQQQQQQQSSPHWWPHSWEHRLWQPQTAYYPPPRLTSYHGHREGRPAWRNNSPGLPL	328	Ureidoglycolate hydrolase	#N/A	#N/A	Putative uncharacterized protein {ECO:0000313|EMBL:EFA09015.1}	8e-18	#N/A	#N/A	80_Uncharacterised	100	Uncharacterised	yes	yes	yes	yes	complete	2.27055	0	7.66812
Venom_protein_family_9_protein_3	180	0.2	12.72	86.79	80	73.93	Pp3_contig0027227	TGTAAGCAGTACAACATGAAGTATACAGCTTTCTATACAGTAATTTTGGGTTGTATTTTAGCAGTGACATACGTTCACTGCTTTAGTGATCAAGATTTGGATCTGCAACAGGATGGAGATCAACTTGTGCGCATAACTAGAAGAATTCATCATGAGCCATGGAGCAATCCAAGACCACCGACATTTCCTAGACCAACACCAACGTTTCCAAGACCACCATCCACGGGTCCTATACGATACGCCCGATCACCAGTGGAAGAGATGCGCTATCCAAGAGATTTATCTGAAGATATAGAACACGATCAGTTAACTAGAAATGCACGCCATGCTCAATGGGGACCAAGACCAGCCCCAGATAGACCATTAACTCCAACGTTTCCACAACCATCGCAATTTCCC…	857	29	Venom_protein_family_9_protein_3	MKYTAFYTVILGCILAVTYVHCFSDQDLDLQQDGDQLVRITRRIHHEPWSNPRPPTFPRPTPTFPRPPSTGPIRYARSPVEEMRYPRDLSEDIEHDQLTRNARHAQWGPRPAPDRPLTPTFPQPSQFPRPSSFPGQFPRTPTSFPNRRFRRSALTEQDSELNFDEDQHDQLTRNARQAQWGPRPAPDRRLTPTFPQPSQFPRPSSFPGQFPRTPTSFPNRRFRRSALNEQDVELESDGDQLDRLTRSPMSAPWIVFKPSERYPSPAQSPFETPQSESNRR	0.496	#N/A	#N/A	MRC1-like domain	MRC1-like domain	MRC1-like domain	#N/A	#N/A	#N/A	#N/A	#N/A	#N/A	Family 9	yes	no	no	no stop codon	partial	0.18	0.15	0.406941
Venom_S1_protease_19	181	0.17	0.17	54.19	1.862	1.862	Pp2_contig0033466	GAAAAAATTAGCGCATCATTTTCATTAAGGCTGTGTGCTGAACGGTTTCAGATTAACATAGCAATGTTGAGCCCAACGTTATCATTATGTGCAATACTCCTATTTGGGACTTTGATTCATGCTCAACGAGTAATTCGAATGAAAGTTGGGGAAACATTAGAAATGAAAAATGACAAATATCCCGAAGTATCGACAAATATCAAAGAAACGTGGATGTTGGGCACATCTACAGGTGGTGCAATAAAATTACAATGCGATGATATTCGTATCTATAGCAAGAATTGTGATGATGGAAAATTATTGGTTCATGCTGGTGATTCTCCGAAAGTATTTTGCAGTACTGTAAATAATAATAATTATGAAGTTACATCATATTTTGAAAGTTTATATGTTCAACTT…	1988	1	Venom_S1_protease_19	MLSPTLSLCAILLFGTLIHAQRVIRMKVGETLEMKNDKYPEVSTNIKETWMLGTSTGGAIKLQCDDIRIYSKNCDDGKLLVHAGDSPKVFCSTVNNNNYEVTSYFESLYVQLEINSGEVAFKCKATALSSPAPPVKVQEEIQVTLGQIKDVISFGELPLVKEYEYIVIGEPDTNLIASCSFSHHTSRASNICDGANLTLSSGGQEKMYCKSEHIVFPSVDNILKISLKTGLKVGSGYLFCNVRAIDGGNYSKYKEIASEEVDSSEHGLVTKRGKKSTSCNCGWANKDVRRVIYGYDTGKHEYPWSVSLQYAGIGFHFCGGSIISEYHVLTAAHCVVSKKPEEIMVVMGTHNRSDSSISIKVKEIIRHDYDKETAHNDIAILALEKKIQTNQFIGPICLP…	0.849	QRVIRMKVGETLEMKNDKYPEVSTNIKETWMLGTSTGGAIKLQCDDIRIYSKNCDDGKLLVHAGDSPKVFCSTVNNNNYEVTSYFESLYVQLEINSGEVAFKCKATALSSPAPPVKVQEEIQVTLGQIKDVISFGELPLVKEYEYIVIGEPDTNLIASCSFSHHTSRASNICDGANLTLSSGGQEKMYCKSEHIVFPSVDNILKISLKTGLKVGSGYLFCNVRAIDGGNYSKYKEIASEEVDSSEHGLVTKRGKKSTSCNCGWANKDVRRVIYGYDTGKHEYPWSVSLQYAGIGFHFCGGSIISEYHVLTAAHCVVSKKPEEIMVVMGTHNRSDSSISIKVKEIIRHDYDKETAHNDIAILALEKKIQTNQFIGPICLPSKDPKIDHQYVTAMGWGNLA…	517	Trypsin	Domain of unknown function (DUF316)	Domain of unknown function (DUF316)	Trypsin LlSgP4 {ECO:0000313|EMBL:AAP12675.1}	5e-58	Venom_S1_protease_19	96.83	66_Protease	97.21	S1 protease	no	yes	yes	yes	complete	187.562	0	0
Venom_protein_family_9_protein_2	184	0.12	10.67	88.26	68.79	63.42	Pp3_contig0027225	TGTAAGCAGTACAACATGAAGTATACAGCTTTCTATACAGTAATTTTGGGTTGTATTTTAGCAGTGACATACGTTCACTGCTTTAGTGATCAAGATTTGGATCTGCAACAGGATGGAGATCAACTTGTGCGCATAACTAGAAGAATTCATCATGAGCCATGGAGCAATCCAAGACCACCGACATTTCCTAGACCAACACCAACGTTTCCAAGACCACCATCCACGGGTCCTATACGATACGCCCGATCACCAGTGGAAGAGATGCGCTATCCAAGAGATTTATCTGAAGATATAGAACACGATCAGTTAACTAGAAATGCACGCCATGCTCAATGGGGACCAAGACCAGCCCCAGATAGACCATTAACTCCAACGTTTCCACAACCATCGCAATTTCCC…	1046	31	Venom_protein_family_9_protein_2	MKYTAFYTVILGCILAVTYVHCFSDQDLDLQQDGDQLVRITRRIHHEPWSNPRPPTFPRPTPTFPRPPSTGPIRYARSPVEEMRYPRDLSEDIEHDQLTRNARHAQWGPRPAPDRPLTPTFPQPSQFPRPSSFPGQFPRTPTSFPNRRFRRSALTEQDSELNFDEDQHDQLTRNARQAQWGPRPAPDRRLTPTFPQPSQFPRPSSFPGQFPRTPTSFPNRRFRRSALIEQDIELESDGDQLERVARNIHPGPRQRPRPSPTFPRPPSKPGRYARSPSKIYDANMHAPKVVRNFGGRRH	0.496	#N/A	#N/A	#N/A	#N/A	#N/A	#N/A	#N/A	#N/A	#N/A	#N/A	#N/A	Family 9	yes	no	yes	yes	complete	0.2	0.2	0.894947
Venom_hemolysin-like_protein_2	186	0.09	387.67	87.73	81.23	78.7	Pp2_contig0008295	ATTTTATTGTTTAATATTAAATATTTGTATATTTAACATTAAATGTAAGTTATAATGAACATCTGTTTAAACATTTATCAAAGGTATATAAATCAGGTTGAACATTGTCAGAGTTGTGTCACTTATCAGTGTTCAAGATTTGTAATCTTAATAGATCGCATCATCATGCATTTCAAAGTCATACTACTAGCAGTAGCTTTGTTTCAAGCAAGCCTAGCGCATCCATTGGCTGACGGTGAAACTAACACAGTCACTCAACCATCACAAGTTACTTCAGGCACACAAACCACAGACCAATCCACACAGACCGACACCAGTAAAGGTTTATTAGCAAAAGGCACTGAAAAAATTAATAGTTTAATTAAGGGAAATGCCGAGATTGCAAAAGGTGTTGTTGGT…	1792	378	Venom_hemolysin-like_protein_2	MHFKVILLAVALFQASLAHPLADGETNTVTQPSQVTSGTQTTDQSTQTDTSKGLLAKGTEKINSLIKGNAEIAKGVVGIAGTGADYGAKITIQAGKLSTGLGNAALQGSIGLGQMGLQAGANLANEGLKVADQFGELLPGPLKQGVQTVTSIGKKGVETAEKIGQSVLGKVSDIGGKAFGWVNNKIEGVTSAVNNAVNKGTSSLQKGIDKGADKITTSIDNTLDTINNIVGKIGQNPVVQ	0.9	HPLADGETNTVTQPSQVTSGTQTTDQSTQTDTSKGLLAKGTEKINSLIKGNAEIAKGVVGIAGTGADYGAKITIQAGKLSTGLGNAALQGSIGLGQMGLQAGANLANEGLKVADQFGELLPGPLKQGVQTVTSIGKKGVETAEKIGQSVLGKVSDIGGKAFGWVNNKIEGVTSAVNNAVNKGTSSLQKGIDKGADKITTSIDNTLDTINNIVGKIGQNPVVQ	222	Orthopoxvirus A5L protein-like	#N/A	#N/A	Hemolysin-like secreted salivary protein 1 {ECO:0000313|EMBL:ABR27902.1}	0.0002	#N/A	#N/A	60_Hemolysin-like	98.75	Hemolysin-like	yes	yes	yes	yes	complete	97.1122	0	0.864253

## Sheet: B, Proteins electrostim venom
N	Unused	Total	%Cov(95)	Accession	Peptides(95%)
1	104.6	104.6	89.63	Venom_S1_protease_2	106
1	0	104.6	89.63	Venom_S1_protease_1	106
2	91.5	91.5	64.38	Venom_redulysin_protein_8	86
3	74.97	75.86	83.09	Venom_S1_protease_3	55
4	72.02	72.02	71.49	Venom_redulysin_protein_3	60
5	69.48	71.4	76.37	Venom_S1_protease_with_CUB_domain_1	43
6	65.18	65.18	64.19	Venom_redulysin_protein_1	61
7	61.57	63.42	56.86	Venom_S1_protease_9	41
8	61.19	61.25	83.38	Venom_S1_protease_10	44
9	56.33	57.83	63.07	Venom_redulysin_protein_4a	57
9	0	55.68	63.07	Venom_redulysin_protein_4b	56
10	44.59	47.19	69.64	Venom_S1_protease_15	30
11	40.72	40.72	65.36	Venom_S1_protease_5	34
12	38.94	38.94	66.34	Venom_S1_protease_8	24
13	37.59	37.59	48.88	Venom_S1_protease_with_CUB_domain_5	22
14	36.01	36.01	66.28	Venom_S1_protease_6	25
15	36	37.7	67.53	Venom_S1_protease_4	23
16	35.65	60.61	57.42	Venom_redulysin_protein_7	54
17	35.08	36.87	55.56	Venom_S1_protease_7	22
18	34.72	34.72	73.68	Venom_protein_family_1_protein_1	23
19	34.59	34.59	60.6	Venom_S1_protease_14	22
20	34.03	34.03	64.59	Venom_lipase-like_protein_1	18
21	33.64	33.64	80.42	Venom_protein_family_1_protein_2	27
22	33.31	33.31	55.27	Venom_S1_protease_with_CUB_domain_15	21
23	30.4	30.51	77.52	Venom_CUB_domain_protein_2	27
24	30	30	50.75	Venom_serpin-like_protein_1	16
25	28.68	46.33	63.07	Venom_redulysin_protein_5	29
26	28	28	63.96	Venom_cystatin-like_protein_1	18
27	27.15	33.23	52.35	Venom_S1_protease_11	26
28	24.32	24.32	35.44	Venom_S1_protease_with_CUB_domain_3	14
29	24.06	26.06	61.86	Venom_S1_protease_17	13
30	23.59	23.59	30.37	Venom_nuclease-like_protein_1	12
31	23.33	23.33	63.09	Venom_S1_protease_21	14
32	22.98	24.38	34.59	Venom_S1_protease_with_CUB_domain_7	15
33	22.24	24.86	67.42	Venom_S1_protease_25	22
33	0	24.86	67.64	Venom_S1_protease_24	22
34	22.03	28.29	59.87	Venom_S1_protease_35	23
35	22.01	23.37	29.61	Venom_S1_protease_19	14
36	21.16	21.16	71.34	Venom_protein_family_4_protein_1	12
37	20.86	22.92	53.9	Venom_S1_protease_16	14
38	20	20	78.46	Venom_CUB_domain_protein_1	18
39	19.88	23.36	39.21	Venom_S1_protease_with_CUB_domain_13	16
40	19.21	19.42	46.62	Venom_S1_protease_with_CUB_domain_8	13
41	18.66	18.66	50.33	Venom_protein_family_1_protein_3	11
42	18.32	18.32	44.06	Venom_protein_family_2_protein_2	11
43	17.48	17.99	19.2	Venom_S1_protease_with_CUB_domain_17	9
44	16.94	21.09	31.05	Venom_S1_protease_with_CUB_domain_12	13
45	16.34	16.34	65.71	Venom_protein_family_5_protein_1	9
46	16.3	19.58	44.11	Venom_S1_protease_27	11
46	0	19.58	44.11	Venom_S1_protease_26	11
47	16.02	18.73	36.43	Venom_S1_protease_23	11
48	16	16	43.26	Venom_CUB_domain_protein_5	9
49	14.01	17.5	25.16	Venom_S1_protease_with_CUB_domain_19	15
50	14	14.01	64.04	Venom_cystatin-like_protein_2	12
51	13.77	13.77	22.45	Venom_S1_protease_13	7
52	13.59	14.77	21.67	Venom_S1_protease_22	10
53	13.52	13.52	25.07	Venom_cathepsin_B-like_protein_1	7
54	13.18	15.83	24.47	Venom_S1_protease_with_CUB_domain_16	9
55	12.16	36.34	56.85	Venom_S1_protease_30	25
55	0	54	54.97	Venom_S1_protease_31	38
56	12.13	13.94	24.77	Venom_S1_protease_with_CUB_domain_6	7
57	12.07	12.07	38.43	Venom_protein_family_2_protein_4	8
58	12.04	12.04	32.97	Venom_astacin-like_protein_1	7
59	12.01	12.77	47.23	Venom_S1_protease_12	9
60	12	12.01	27.27	Venom_protein_family_2_protein_1	7
61	11.98	11.98	41.73	Venom_cystatin-like_protein_7	7
62	11.12	80.9	58.33	Venom_redulysin_protein_2b	84
62	0	80.9	58.33	Venom_redulysin_protein_2a	84
63	10.26	10.26	31.54	Venom_astacin-like_protein_2	5
64	10.04	11.55	28.14	Venom_S1_protease_37	8
65	10.03	16.01	47.98	Venom_S1_protease_33	18
66	9.2	9.2	27.65	Venom_protein_family_2_protein_6	5
67	9.18	18.03	60.09	Venom_redulysin_protein_6	20
68	8.84	13.52	21.11	Venom_S1_protease_44	10
69	8.01	14.03	63.96	Venom_cystatin-like_protein_3	9
70	8	27.02	43.74	Venom_S1_protease_with_CUB_domain_4	18
71	8	23.36	31.47	Venom_S1_protease_40	13
72	8	12.78	25.66	Venom_S1_protease_28	7
73	8	10	10.97	Venom_S1_protease_with_CUB_domain_14	5
74	7.06	9.25	19.33	Venom_S1_protease_with_CUB_domain_9	8
75	6.55	6.55	46.3	Venom_Ptu1_family_peptide_Pp1b	6
76	6.14	6.14	9.029	Venom_lipase-like_protein_2	3
77	6	28.45	43.98	Venom_S1_protease_38	43
78	6	12.01	31.8	Venom_protein_family_2_protein_5	8
79	6	7.41	21.9	Venom_S1_protease_32	4
80	6	6	18.52	Venom_protein_family_2_protein_7	3
81	6	6	14.46	Venom_protein_family_2_protein_3	3
82	5.31	8.42	17.4	Venom_S1_protease_20	8
83	4.73	8.81	31.08	Venom_S1_protease_18	7
84	4.37	6.76	33.58	Venom_CUB_domain_protein_4	5
85	4.04	4.04	6.754	Venom_S1_protease_with_CUB_domain_10	3
86	4.03	4.03	39.69	Venom_CUB_domain_protein_3	5
87	4.01	60.1	53.07	Venom_S1_protease_45	41
88	4	36.02	73.85	Venom_S1_protease_42	35
89	4	22	42.27	Venom_S1_protease_34	16
90	4	18	72.22	Venom_S1_protease_47	16
91	4	15.83	25.41	Venom_S1_protease_with_CUB_domain_11	9
91	0	12	20.24	Venom_S1_protease_with_CUB_domain_18	6
92	4	4	17.55	Venom_inositol_phosphatase-like_protein_1	2
93	4	4	21.43	Venom_lysozyme_1	2
94	4	4	43.64	Venom_Ptu1_family_peptide_Pp5	3
95	3.41	4.15	11.91	Venom_S1_protease_29	5
96	2	7.58	28.95	Venom_cystatin-like_protein_4	5
97	2	2.61	29.41	Venom_S1_protease_48	10
98	2	2	0.4298	Venom_protein_family_14_protein_1b	1
98	0	2	1.316	Venom_protein_family_14_protein_1a	1
99	2	2	1.979	Venom_transferrin-like_protein_1	1
100	2	2	11.03	Venom_protein_family_3_protein_1	2
101	2	2	35.19	Venom_Ptu1_family_peptide_Pp3	1
102	1.44	65.39	76.87	Venom_S1_protease_39	54
103	1.25	3.33	6.045	Venom_S1_protease_36	2
104	0.77	0.77	4.865	Venom_histidine_phosphatase-like_protein_1	1
105	0.21	0.21	5.986	Venom_fibrillin_1	1
106	0.2	0.2	1.304	Venom_peptidase_S10-like_protein_1	1
107	0.16	5.39	44.44	Venom_Ptu1_family_peptide_Pp1a	4
109	0.07	0.07	12.07	Venom_cystatin-like_protein_5	1

## Sheet: C, Harassvenom1
N	Unused	Total	%Cov(95)	Accession	Peptides(95%)
1	158.62	158.62	81.82	Venom_protein_family_17_protein_1	160
2	109.18	109.18	70.83	Venom_hemolysin-like_protein_1	107
3	101.78	101.78	73.87	Venom_hemolysin-like_protein_3	76
4	83.49	83.49	78.28	Venom_hemolysin-like_protein_4	85
5	74.95	74.95	38.25	Venom_protein_family_14_protein_1b	53
6	63.58	63.58	67.42	Venom_protein_family_16_protein_1	58
7	57.48	57.48	69.73	Venom_hemolysin-like_protein_5	53
8	55.91	55.91	43.07	Venom_transferrin-like_protein_1	30
9	46.34	46.34	75.71	Venom_hemolysin-like_protein_8	32
10	43.58	43.58	56.25	Venom_protein_kinase_1	34
11	29.25	29.25	56.7	Venom_hemolysin-like_protein_9	23
12	27.98	27.98	53.69	Venom_protein_family_6_protein_1	23
13	26.52	26.52	78.45	Venom_cystatin-like_protein_5	52
14	21.78	21.78	67.7	Venom_protein_family_11_protein_1	16
15	18.14	18.14	43.83	Venom_protein_family_21_protein_1b	15
15	0	18.14	46.61	Venom_protein_family_21_protein_1a	15
16	13.53	13.53	33.7	Venom_peptidase_S10-like_protein_1	21
17	12.55	12.55	2.904	Venom_ankyrin-repeat-containing_protein_1	7
18	11.11	11.84	53.42	Venom_protein_family_11_protein_2	9
19	10.52	45.32	60.75	Venom_hemolysin-like_protein_6	44
20	10.35	10.35	25.64	Venom_triabin-like_protein_1	6
21	9.98	9.98	26.8	Venom_bacterial_permeability_increasing-like_protein_1	8
22	9.8	9.8	16.95	Venom_protein_family_13_protein_1b	5
22	0	7.64	14.22	Venom_protein_family_13_protein_1a	4
23	9.34	9.34	48.39	Venom_Kazal_domain_protein_2	5
24	7.22	7.22	8.808	Venom_laccase-like_protein_1	4
25	7.07	7.07	25.19	Venom_hemolysin-like_protein_10	9
26	5.72	5.72	55.13	Venom_Kazal_domain_peptide_1	5
27	4.29	4.29	66.98	Venom_protein_family_8_protein_1	12
28	3.63	3.63	27.14	Venom_lysozyme_1	3
29	3.47	5.72	6.55	Venom_protein_family_13_protein_2b	3
29	0	5.72	6.608	Venom_protein_family_13_protein_2a	3
30	3.31	3.31	23.08	Venom_protein_family_1_protein_2	2
31	2.79	2.79	11.06	Venom_redulysin_protein_3	2
33	2.03	2.03	4.087	Venom_periostin-like_protein_1	2
34	1.96	1.96	6.224	Venom_redulysin_protein_4b	1
34	0	1.96	6.224	Venom_redulysin_protein_4a	1
35	1.82	1.82	52.73	Venom_Ptu1_family_peptide_Pp4	3
36	1.7	1.7	5	Venom_renin-receptor-like_protein_1	1

## Sheet: D, Harassvenom2
N	Unused	Total	%Cov(95)	Accession	Peptides(95%)
1	116.93	116.93	73.55	Venom_protein_family_17_protein_1	105
2	84.37	84.37	58.33	Venom_hemolysin-like_protein_1	76
3	76.65	76.65	57.37	Venom_hemolysin-like_protein_3	66
4	71.91	71.91	65.66	Venom_hemolysin-like_protein_4	60
5	61.41	61.41	64.39	Venom_protein_family_16_protein_1	63
6	37.01	37.01	70.48	Venom_hemolysin-like_protein_8	25
7	30.72	30.72	18.84	Venom_protein_family_14_protein_1b	19
8	28.01	28.01	24.66	Venom_transferrin-like_protein_1	15
9	26.52	26.52	46.6	Venom_hemolysin-like_protein_5	24
10	25.25	25.25	78.45	Venom_cystatin-like_protein_5	38
11	20.4	20.4	38.66	Venom_protein_kinase_1	14
12	19.2	19.2	44.64	Venom_hemolysin-like_protein_9	16
13	15.48	15.48	38.93	Venom_protein_family_6_protein_1	9
14	12.16	12.16	23.91	Venom_peptidase_S10-like_protein_1	15
15	10.32	10.32	36.02	Venom_protein_family_11_protein_1	6
16	9.51	44.78	56.45	Venom_hemolysin-like_protein_6	42
17	8.44	8.44	14.32	Venom_protein_family_13_protein_1b	7
17	0	8.44	14.46	Venom_protein_family_13_protein_1a	7
18	6	6	18.3	Venom_redulysin_protein_3	3
19	6	6	12.77	Venom_protein_family_21_protein_1b	4
19	0	6	13.57	Venom_protein_family_21_protein_1a	4
20	6	6	26.71	Venom_protein_family_11_protein_2	3
21	5.26	5.26	15.81	Venom_bacterial_permeability_increasing-like_protein_1	4
22	4.28	4.28	49.06	Venom_protein_family_8_protein_1	6
24	4	4	15.69	Venom_protein_family_1_protein_3	2
25	4	4	6.154	Venom_triabin-like_protein_1	2
26	4	4	11.62	Venom_redulysin_protein_4b	2
26	0	4	11.62	Venom_redulysin_protein_4a	2
27	4	4	27.97	Venom_protein_family_1_protein_2	2
28	4	4	26.61	Venom_Kazal_domain_protein_2	4
29	3.49	3.49	29.23	Venom_CUB_domain_protein_1	2
30	3.21	3.21	14.76	Venom_protein_family_5_protein_1	2
31	2.41	26.69	43.31	Venom_hemolysin-like_protein_7	19
32	2	2	20	Venom_Ptu1_family_peptide_Pp4	2
33	1.9	1.9	7.895	Venom_hemolysin-like_protein_10	2
34	1.7	1.7	3.226	Venom_major-royal-jelly/yellow-like_protein_1	1

## Sheet: E, Harassvenom3
N	Unused	Total	%Cov(95)	Accession	Peptides(95%)
1	48.41	48.41	82.13	Venom_protein_family_21_protein_1b	62
2	27.5	27.5	47.15	Venom_hemolysin-like_protein_3	18
3	18.47	18.47	11.89	Venom_protein_family_14_protein_1b	10
4	16.15	16.15	52.89	Venom_protein_family_17_protein_1	20
6	6.88	6.88	77.78	Venom_peptide_Pp22a	10
7	5.28	5.28	84.09	Venom_protein_family_16_protein_1	7
8	4.76	4.76	7.152	Venom_periostin-like_protein_1	9
9	4.46	4.46	29.17	Venom_hemolysin-like_protein_2	4
10	3.82	3.82	2.761	Venom_chitinase-like_protein_1	2
11	2.32	2.32	54.72	Venom_protein_family_8_protein_1	3
13	1.92	1.92	30	Venom_peptide_Pp18a	1
14	1.69	1.69	29.51	Venom_peptide_Pp17a	4
15	1.33	1.33	29.17	Venom_Kazal_domain_peptide_3	1

## Sheet: F, Harassvenom4
N	Unused	Total	%Cov(95)	Accession	Peptides(95%)
1	65.73	65.73	67.77	Venom_protein_family_17_protein_1	47
2	57.26	57.26	67.08	Venom_hemolysin-like_protein_1	31
3	43.01	43.01	6.953	Venom_apolipophorin-like_protein_1	24
4	42.76	42.76	70.21	Venom_protein_family_12_protein_1a	28
5	41.49	41.49	44.01	Venom_hemolysin-like_protein_3	25
6	36.57	36.57	62.12	Venom_hemolysin-like_protein_4	22
8	22.06	22.06	70.69	Venom_cystatin-like_protein_5	17
9	20.28	20.28	63.64	Venom_protein_family_16_protein_1	12
10	15.16	15.16	12.39	Venom_periostin-like_protein_1	9
11	10.65	10.65	7.665	Venom_protein_family_14_protein_1b	9
12	10.46	10.46	8.333	Venom_hexamerin-like_protein_1	5
14	10	10	29.51	Venom_peptide_Pp17a	6
15	9.3	9.3	17.5	Venom_gelsolin-like_protein_1	5
16	8.37	8.37	3.524	Venom_pacifastin-like_protein_2	5
17	8	8	25	Venom_peptide_Pp20a	4
18	7.64	7.64	34.41	Venom_glycine-rich_peptide_Pp23a	4
19	6.6	6.6	39.47	Venom_protein_family_9_protein_4	6
19	0	6.6	22.82	Venom_protein_family_9_protein_2	6
19	0	6.6	24.03	Venom_protein_family_9_protein_1	6
19	0	4.86	21.07	Venom_protein_family_9_protein_3	5
20	6	6	13.08	Venom_astacin-like_protein_2	3
21	6	6	6.344	Venom_S1_protease_10	3
22	4.13	6.7	44.09	Venom_glycine-rich_peptide_Pp23b	5
23	4.02	4.02	13.27	Venom_glutamine-rich_peptide_Pp25a	3
24	4	22.12	37.63	Venom_hemolysin-like_protein_6	13
24	0	16	44.88	Venom_hemolysin-like_protein_7	9
25	4	4	6.767	Venom_hemolysin-like_protein_10	2
26	4	4	8.527	Venom_protein_family_3_protein_2	2
27	2.44	2.44	56.94	Venom_Kazal_domain_peptide_3	2
28	2	2	8.547	Venom_protein_family_18_protein_1	1
29	2	2	6.289	Venom_protein_family_10_protein_2	1
30	2	2	3.436	Venom_bacterial_permeability_increasing-like_protein_1	1
31	2	2	2.934	Venom_S1_protease_23	1
32	2	2	10.78	Venom_Kazal_domain_protein_5	1

## Sheet: G, Harassvenom5
N	Unused	Total	%Cov(95)	Accession	Peptides(95%)
1	323.23	323.23	87.92	Venom_hemolysin-like_protein_1	239
2	140.41	140.41	79.57	Venom_hemolysin-like_protein_3	90
3	127.4	127.4	85.35	Venom_hemolysin-like_protein_4	108
4	82.92	82.92	79.59	Venom_hemolysin-like_protein_5	69
5	69.24	69.24	80.58	Venom_protein_family_17_protein_1	77
6	53.51	53.51	78.03	Venom_protein_family_16_protein_1	65
7	37.47	37.47	63.84	Venom_hemolysin-like_protein_9	32
8	31.47	31.47	58.3	Venom_redulysin_protein_3	24
9	28.27	28.27	78.57	Venom_hemolysin-like_protein_8	27
10	23.4	23.4	81.91	Venom_protein_family_12_protein_1b	19
11	22.98	22.98	70.12	Venom_redulysin_protein_4a	24
12	17.79	17.79	17.71	Venom_redulysin_protein_2a	12
12	0	17.35	15.1	Venom_redulysin_protein_2b	11
13	15.52	15.52	81.03	Venom_cystatin-like_protein_5	21
14	14.89	14.89	40.98	Venom_hemolysin-like_protein_10	15
15	10.92	10.92	13.9	Venom_protein_family_14_protein_1b	17
16	9.35	9.35	22.36	Venom_S1_protease_10	10
17	8.88	47.09	69.89	Venom_hemolysin-like_protein_6	57
18	6.51	6.51	14.09	Venom_bacterial_permeability_increasing-like_protein_1	5
19	6.1	6.1	29.63	Venom_S1_protease_2	6
19	0	6.1	29.63	Venom_S1_protease_1	6
20	4.84	4.84	30.11	Venom_glycine-rich_peptide_Pp23b	3
22	3.66	3.66	10.73	Venom_hemolysin-like_protein_11	2
23	3.18	3.18	29	Venom_peptide_Pp26a	3
24	3.14	3.14	34.16	Venom_protein_family_11_protein_1	3
25	3.04	3.04	29.51	Venom_peptide_Pp17a	8
26	2.86	4.52	30.11	Venom_glycine-rich_peptide_Pp23a	3
27	2.28	2.28	11.88	Venom_protein_family_2_protein_2	4
28	2.08	2.08	6.321	Venom_lipase-like_protein_2	2
29	1.77	1.77	4.074	Venom_protein_family_2_protein_7	1
30	1.7	1.7	6.289	Venom_protein_family_10_protein_2	1
31	1.65	1.65	36.02	Venom_protein_family_11_protein_2	3
32	1.4	1.4	13.79	Venom_protein_family_2_protein_5	3
33	1.37	1.37	0.2387	Venom_apolipophorin-like_protein_1	1

## Sheet: H, Harassvenom6
N	Unused	Total	%Cov(95)	Accession	Peptides(95%)
1	46.42	46.42	70.73	Venom_hemolysin-like_protein_3	61
2	24.97	24.97	90.91	Venom_hemolysin-like_protein_4	49
3	22.89	22.89	86.36	Venom_protein_family_16_protein_1	82
4	12.68	12.68	59.52	Venom_hemolysin-like_protein_8	19
5	10.62	10.62	85	Venom_hemolysin-like_protein_1	23
5	0	8.68	62.08	Venom_hemolysin-like_protein_2	15
6	5.83	5.83	55.32	Venom_protein_family_21_protein_1b	20
6	0.04	4.36	55.66	Venom_protein_family_21_protein_1a	19
7	5.39	5.39	19.55	Venom_hemolysin-like_protein_10	2
8	5.04	22.92	67.2	Venom_hemolysin-like_protein_6	39
8	0.01	9.72	81.1	Venom_hemolysin-like_protein_7	21
9	4.68	4.68	42.41	Venom_hemolysin-like_protein_9	8
10	3.88	3.88	45.04	Venom_protein_family_17_protein_1	13
11	2.29	2.29	3.868	Venom_protein_family_14_protein_1b	3
12	2.16	2.16	26.09	Venom_peptide_Pp16a	1
13	1.73	1.73	55.17	Venom_cystatin-like_protein_5	5

## Sheet: I, Harassvenom7
N	Unused	Total	%Cov(95)	Accession	Peptides(95%)
1	303.41	303.41	87.92	Venom_hemolysin-like_protein_1	220
2	84.9	84.9	60.12	Venom_hemolysin-like_protein_3	60
3	70.05	70.05	66.94	Venom_protein_family_17_protein_1	57
4	66.92	66.92	78.28	Venom_hemolysin-like_protein_4	56
5	53.08	53.08	71.09	Venom_hemolysin-like_protein_5	52
6	38.59	38.59	80.17	Venom_cystatin-like_protein_5	33
7	36.9	36.9	79.52	Venom_hemolysin-like_protein_8	29
8	35.64	35.64	54.04	Venom_redulysin_protein_3	22
9	33.92	33.92	61.61	Venom_hemolysin-like_protein_9	29
10	32.62	32.62	57.68	Venom_redulysin_protein_4a	28
11	30.04	30.04	84.09	Venom_protein_family_16_protein_1	39
12	18.51	18.51	23.14	Venom_redulysin_protein_7	11
13	13.21	39.62	57.53	Venom_hemolysin-like_protein_6	36
14	10.57	10.57	33.83	Venom_hemolysin-like_protein_10	9
15	9.23	9.23	28.4	Venom_S1_protease_10	12
16	8.96	8.96	32.1	Venom_S1_protease_2	11
16	0	8.96	32.1	Venom_S1_protease_1	11
17	8.05	8.05	14.09	Venom_bacterial_permeability_increasing-like_protein_1	4
18	7.61	7.61	15.89	Venom_redulysin_protein_2a	9
18	0	7.11	13.28	Venom_redulysin_protein_2b	8
20	6.19	6.19	10.82	Venom_protein_family_14_protein_1b	17
21	3.49	3.49	26.32	Venom_cystatin-like_protein_2	3
22	3.05	3.05	17.24	Venom_protein_family_2_protein_5	5
22	0	2.98	9.47	Venom_protein_family_2_protein_1	3
23	2.66	2.66	18.63	Venom_protein_family_11_protein_1	2
24	2.44	2.44	30.63	Venom_cystatin-like_protein_3	3
25	2.26	2.26	10.73	Venom_hemolysin-like_protein_11	2
26	2.01	2.01	8.333	Venom_protein_family_2_protein_4	2
27	2	2	17.12	Venom_cystatin-like_protein_1	1
28	1.74	1.74	8.244	Venom_astacin-like_protein_1	2
29	1.65	1.65	10.74	Venom_protein_family_2_protein_7	3

## Sheet: J, Harassvenom8
N	Unused	Total	%Cov(95)	Accession	Peptides(95%)
2	34.35	34.35	31.83	Venom_pacifastin-like_protein_2	20
3	26.35	26.35	62.19	Venom_protein_family_9_protein_1	22
4	24.42	24.42	77.42	Venom_glycine-rich_peptide_Pp23b	16
5	15.78	15.78	25.76	Venom_hemolysin-like_protein_4	8
5	0.04	13.8	21.51	Venom_hemolysin-like_protein_6	7
6	12.11	18.97	73.12	Venom_glycine-rich_peptide_Pp23a	18
7	12.06	12.06	26.86	Venom_protein_family_17_protein_1	8
8	11.23	11.23	14.53	Venom_protein_family_18_protein_1	6
9	10	20.59	62.28	Venom_protein_family_9_protein_4	14
10	8.99	8.99	76.39	Venom_Kazal_domain_peptide_3	5
11	8	8	30	Venom_peptide_Pp26a	5
12	8	8	20.42	Venom_hemolysin-like_protein_1	4
12	0	6	15.42	Venom_hemolysin-like_protein_2	3
13	7.67	7.67	27.55	Venom_glutamine-rich_peptide_Pp25a	8
14	7.13	7.13	44.9	Venom_glycine-rich_peptide_Pp24a	4
15	6	6	24.8	Venom_protein_family_15_protein_1	3
16	4.93	22.67	57.05	Venom_protein_family_9_protein_2	18
17	4.01	4.01	53.66	Venom_pacifastin-like-protein_1	3
18	4	21.18	71.07	Venom_protein_family_9_protein_3	17
19	4	4	3.625	Venom_S1_protease_10	2
20	4	4	76	Venom_peptide_Pp21a	5
21	4	4	63.49	Venom_peptide_Pp19a	2
22	2	4	39.29	Venom_protein_family_9_protein_5	2
23	2	2	1.289	Venom_protein_family_14_protein_1b	1
23	0	2	3.947	Venom_protein_family_14_protein_1a	1
25	2	2	2.811	Venom_protein_family_2_protein_3	1
26	2	2	10.78	Venom_Kazal_domain_protein_5	1
27	2	2	3.32	Venom_redulysin_protein_4b	1
27	0	2	3.32	Venom_redulysin_protein_4a	1
28	2	2	5.532	Venom_protein_family_21_protein_1b	1
28	0	2	5.882	Venom_protein_family_21_protein_1a	1
29	2	2	21.11	Venom_peptide_Pp22a	1
30	2	2	18.75	Venom_peptide_Pp20a	1
31	2	2	18.03	Venom_peptide_Pp17a	1
32	2	2	60	Venom_Ptu1_family_peptide_Pp4	1
33	2	2	7.801	Venom_CUB_domain_protein_5	1
34	1.34	1.34	11.28	Venom_triabin-like_protein_1	1
35	0.31	0.31	9.574	Venom_protein_family_12_protein_1a	1
35	0	0.31	9.574	Venom_protein_family_12_protein_1b	1
36	0.14	0.14	5.357	Venom_hemolysin-like_protein_9	1
37	0.07	0.07	19.83	Venom_cystatin-like_protein_5	2

[truncated: 6 more sheets: K, electrostimvenom1, L, electrostimvenom2, M, electrostimvenom3, N, electrostimvenom4, O, electrostimvenom5, P, electrostimvenom6]
