# Supplementary material for: The assassin bug Pristhesancus plagipennis produces two distinct venoms in separate gland lumens
Source: Nat Commun. 2018 Feb 22;9:755. doi: 10.1038/s41467-018-03091-5 (PMC5823883; doi:10.1038/s41467-018-03091-5)
Supplement: Supplementary file 7 — Supplementary Data 4 [file 41467_2018_3091_MOESM7_ESM.xlsx]

## Sheet: A, Figure 4A data
Proteins detected only in venom obtained by electrostimulation:
Protein	PMG FPKM	AMG FPKM	AG FPKM		Kruskal-Wallis two-tailed test comparing PMG and AMG
Venom_redulysin_protein_4b	5275.18	28.4059	3.19985		Kruskal-Wallis H value	88.6441
Venom_CUB_domain_protein_3	2419.46	22.8954	10.5023		Kruskal-Wallis p	4.72643e-21
Venom_redulysin_protein_6	2140.61	8.41156	2.00155
Venom_protein_family_4_protein_1	1954.02	19.8445	1.20365		Kruskal-Wallis two-tailed test comparing PMG and AG
Venom_S1_protease_35	1458.53	16.6305	0.662665		Kruskal-Wallis H value	86.6789
Venom_lipase-like_protein_1	1152.19	7.28744	0.678627		Kruskal-Wallis p	1.27649e-20
Venom_protein_family_2_protein_4	1084.78	4.21163	0.403094
Venom_protein_family_2_protein_3	1041.59	7.33161	0.323864
Venom_S1_protease_34	729.431	2.54002	0.335926
Venom_S1_protease_45	686.017	4.54903	0.279507
Venom_S1_protease_3	681.95	4.35872	0.327499
Venom_S1_protease_with_CUB_domain_5	567.452	4.66954	0.259312
Venom_S1_protease_31	547.96	4.16244	0.121336
Venom_S1_protease_with_CUB_domain_8	527.391	3.41563	0.21422
Venom_S1_protease_13	520.055	4.01105	0.176279
Venom_cystatin-like_protein_3	517.108	4.26449	0.10533
Venom_S1_protease_17	510.966	2.12476	0.316683
Venom_S1_protease_26	493.232	4.29003	0.167972
Venom_S1_protease_with_CUB_domain_12	481.503	4.15512	0.416884
Venom_S1_protease_with_CUB_domain_18	476.9	3.25838	0.247835
Venom_S1_protease_12	475.614	3.48112	0.245167
Venom_protein_family_2_protein_6	469.415	3.46943	0.194375
Venom_S1_protease_with_CUB_domain_16	463.778	3.71017	0.309636
Venom_Ptu1_family_peptide_Pp2	451.623	5.10856	0.261931
Venom_cystatin-like_protein_4	421.056	4.45039	0.178718
Venom_S1_protease_33	346.13	1.37931	0.19802
Venom_S1_protease_42	332.609	2.15313	0.149873
Venom_protein_family_2_protein_1	319.703	1.1202	0
Venom_S1_protease_with_CUB_domain_3	314.419	3.38339	1.18629
Venom_S1_protease_with_CUB_domain_15	309.145	4.6688	0.149706
Venom_S1_protease_28	307.643	3.10746	0.149666
Venom_S1_protease_with_CUB_domain_4	303.753	4.67212	0.14246
Venom_S1_protease_22	296.135	1.9293	0.151325
Venom_S1_protease_with_CUB_domain_6	275.946	1.69231	0.142653
Venom_S1_protease_29	258.611	2.68027	0.192396
Venom_S1_protease_48	244.572	1.58782	0.20645
Venom_S1_protease_18	225.7	1	0.35
Venom_S1_protease_with_CUB_domain_19	221.849	1.78279	0.150687
Venom_S1_protease_41	218.821	1.8102	0.0340826
Venom_S1_protease_43	203.136	1.36791	0.0327305
Venom_inositol_phosphatase-like_protein_1	201.505	4.53721	316.448
Venom_S1_protease_38	200.9	47.2	7.04
Venom_S1_protease_24	189.23	1.04846	0.252728
Venom_S1_protease_40	178.022	0.96174	0.070291
Venom_serpin-like_protein_1	166.355	24.2477	38.1089
Venom_S1_protease_44	165.881	1.52709	0.0226308
Venom_S1_protease_37	155.248	7.58744	0.017712
Venom_Ptu1_family_peptide_Pp3	152.682	0.972591	0
Venom_S1_protease_47	149.908	1.08915	0.118009
Venom_S1_protease_with_CUB_domain_13	142.519	0.855073	0.062495
Venom_S1_protease_20	129.7	1.2	0.36
Venom_S1_protease_36	111.907	0.66261	0
Venom_S1_protease_with_CUB_domain_10	106.371	0.532198	0.0421543
Venom_protein_family_3_protein_1	97.2661	39.2347	0.942951
Venom_lipase-like_protein_2	89.5672	0.910817	0.103135
Venom_S1_protease_30	68.9932	0.221043	0.163203
Venom_S1_protease_46	45.9952	0.346778	0.0248925
Venom_histidine_phosphatase-like_protein_1	34.287	0.519406	6.8437
Venom_astacin-like_protein_3	33.4786	0.173804	0.0399233
Venom_fibrillin_1	18.2661	47.5792	2.25734
Venom_cystatin-like_protein_6	9.83235	19.4869	161.607
Venom_hexosaminidase-like_protein_1	6.73162	0.158137	0.751718
Total	32180.6	416.425	561.647

## Sheet: B, Figure 4B data
Proteins detected only in venom obtained by harassment:
Protein	PMG FPKM	AMG FPKM	AG FPKM		Kruskal-Wallis two-tailed test comparing PMG and AMG
Venom_protein_family_17_protein_1	107.552	21859.2	0		Kruskal-Wallis H value	8.83444
Venom_protein_family_16_protein_1	82.4788	20147	1.05671		Kruskal-Wallis p	0.00295598
Venom_hemolysin-like_protein_4	62.7935	12907.1	0
Venom_hemolysin-like_protein_6	62.7935	12907.1	0		Kruskal-Wallis two-tailed test comparing AMG and AG
Venom_hemolysin-like_protein_5	35.2534	8582.56	0		Kruskal-Wallis H value	12.1184
Venom_hemolysin-like_protein_3	22.8816	6791.35	0		Kruskal-Wallis p	0.000499278
Venom_hemolysin-like_protein_9	22.8925	5716.15	0
Venom_peptide_Pp17a	0	3168.73	0
Venom_hemolysin-like_protein_8	10.3664	2276.39	0
Venom_protein_family_11_protein_2	8.79527	1647.91	0
Venom_Kazal_domain_peptide_1	14.0622	1419.13	5.22984
Venom_Kazal_domain_protein_2	4.31859	1407.95	0
Venom_peptide_Pp16a	5.02868	1054.73	0
Venom_protein_family_21_protein_1a	7.9	966.364	0.13
Venom_protein_family_21_protein_1b	7.94964	966.36	0
Venom_peptide_Pp14a	6.45127	550.442	0
Venom_hemolysin-like_protein_10	0	348.762	0
Venom_CRiSP_1	2.79377	320.865	10.7631
Venom_peptide_Pp22a	23.0971	223.552	0
Venom_Kazal_domain_protein_4	3.96778	207.382	4.85793
Venom_protein_family_11_protein_1	2.01602	192.888	0
Venom_S1_protease_49	0.719694	184.22	0
Venom_peptide_Pp18a	1.62575	144.348	0
Venom_protein_family_14_protein_1a	1.75	123.5	0
Venom_protein_family_14_protein_1b	1.4851	123.489	0
Venom_protein_family_13_protein_1a	0	118.003	0
Venom_protein_family_13_protein_1b	0	118.003	0
Venom_protein_family_13_protein_2b	0	116.867	0
Venom_lysozyme_1	14.6156	96.7656	0
Venom_hemolysin-like_protein_11	0	89.6137	0
Venom_protein_family_10_protein_2	0.482591	62.1681	6.34366
Venom_peptide_Pp15a	146.46	56.9605	0
Venom_Kazal_domain_peptide_3	21.4542	43.488	1.86451
Venom_periostin-like_protein_1	5.247	26.2598	81.6429
Venom_protein_family_13_protein_2a	0	12.9996	0
Venom_chitinase-like_protein_1	0	4.01129	12.9982
Venom_protein_family_12_protein_1a	2.3252	2.81901	95.3867
Venom_protein_family_12_protein_1b	2.3252	2.81901	95.3867
Venom_gelsolin-like_protein_1	1.48	2.67	53.3494
Venom_renin-receptor-like_protein_1	1.83	2.15	55.1851
Venom_peptide_Pp26a	0.662999	1.36919	19.7318
Venom_hexamerin-like_protein_1	0	1.28189	27.6582
Venom_peptide_Pp20a	0	1.1	3.84
Venom_protein_family_20_protein_1	0.43	1.03898	6.91
Venom_protein_family_9_protein_2	0.2	0.2	0.894947
Venom_protein_family_9_protein_3	0.18	0.15	0.406941
Venom_protein_family_9_protein_1	0.39	0.1	0.48
Venom_protein_family_9_protein_4	1.84	0.1	0.38847
Venom_protein_family_9_protein_5	0.18	0.1	0.567155
Venom_ankyrin-repeat-containing_protein_1	0	0	57.3598
Venom_laccase-like_protein_1	0	0	134.728
Venom_glycine-rich_peptide_Pp23b	0	0	0.783028
Venom_apolipophorin-like_protein_1	0	0	8.42605
Venom_pacifastin-like_protein_2	0	0	2.48119
Venom_glycine-rich_peptide_Pp23a	0	0	7.64485
Venom_major-royal-jelly/yellow-like_protein_1	0	0	0.905925
Venom_glutamine-rich_peptide_Pp25a	0	0	4.31068
Venom_pacifastin-like-protein_1	0	0	0.613279
Venom_protein_family_15_protein_1	0	0	4.11888
Venom_Kazal_domain_protein_5	0	0	1.15708
Venom_POBP_3	0	0	2.08585
Venom_peptide_Pp19a	0	0	0.533507
Venom_glycine-rich_peptide_Pp24a	0.275695	0	2.55312
Venom_beta-glucuronidase-like_protein_1	0.90187	0	0
Venom_protein_family_22_protein_1	2.27055	0	7.66812
Venom_hemolysin-like_protein_1	97.1122	0	0.864253
Venom_hemolysin-like_protein_2	97.1122	0	0.864253
Venom_peptide_Pp21a	0.11	0	4.09873
Venom_protein_family_18_protein_1	0.04	0	0.526583
Total	896.899	104998	726.795

## Sheet: C, Figure 4C data
Proteins detected in venom obtained by electrostimulation:
Name	Average precursor counts	Proportion of total	PMG FPKM	AMG FPKM	AG FPKM
Venom_S1_protease_2	5.23732e+06	10.0622	10087.4	61.9197	7.26971		Electrostim venom precursor counts vs. PMG FPKM
Venom_redulysin_protein_3	4.74945e+06	9.12491	10655.2	82.3829	9.10888
Venom_redulysin_protein_4a	4.61715e+06	8.87072	11228.1	62.268	7.70542		Pearson	0.724251
Venom_redulysin_protein_7	3598298	6.91325	3445.33	46.8645	0		Spearman	0.668204
Venom_redulysin_protein_8	2.93466e+06	5.63823	13083.9	114.881	8.00887		Kendall	0.51338
Venom_protein_family_1_protein_2	2.16529e+06	4.16008	3362.75	25.6151	4.12544
Venom_CUB_domain_protein_2	2148067	4.12699	1430.79	20.0477	0		Pearson's coeff (t test)			Pearson's coeff (Fisher)
Venom_protein_family_1_protein_1	1.8333e+06	3.52224	4963.42	23.1417	3.34823
Venom_S1_protease_10	1.34927e+06	2.5923	4446.18	32.901	3.0037		Alpha	0.05		Rho	0
Venom_S1_protease_4	1126919	2.1651	1762.21	20.2665	1.08472		Tails	2		Alpha	0.05
Venom_S1_protease_with_CUB_domain_1	967948	1.85968	2173.72	17.5584	0					Tails	2
Venom_CUB_domain_protein_1	967093	1.85803	1570.56	14.5984	1.03956		corr	0.724251
Venom_cystatin-like_protein_1	967010	1.85787	2509.04	19.8129	0.829823		std err	0.0693011		corr	0.724251
Venom_S1_protease_6	808681	1.55368	3535.08	25.6377	2.49716		t	10.4508		std err	0.1
Venom_protein_family_1_protein_3	762220	1.46442	1180.89	7.37473	0.928218		p-value	1.13897e-17		z	9.07316
Venom_S1_protease_14	759873	1.45991	1281.84	16.1347	0		lower	0.586742		p-value	1.15614e-19
Venom_redulysin_protein_1	738356	1.41857	12788.4	106.134	6.93581		upper	0.861759		lower	0.616005
Venom_S1_protease_8	713201	1.37024	1845.58	14.1579	0					upper	0.805652
Venom_S1_protease_15	692310	1.33011	1228.3	20.1409	0
Venom_S1_protease_25	663763	1.27526	0	3.76302	0
Venom_S1_protease_5	609427	1.17087	1183.06	7.97313	0		Electrostim venom precursor counts vs. AMG FPKM
Venom_cystatin-like_protein_2	606988	1.16618	1224.35	0	0
Venom_cystatin-like_protein_3	605187	1.16272	460.883	0	0		Pearson	0.216475
Venom_redulysin_protein_6	513396	0.986364	1681.86	8.37016	0		Spearman	0.426418
Venom_CUB_domain_protein_3	484628	0.931095	2419.46	22.8954	10.5023		Kendall	0.33602
Venom_S1_protease_9	418820	0.804661	17.7435	0	0
Venom_lipase-like_protein_1	417233	0.801611	1152.19	7.28744	0.678627		Pearson's coeff (t test)			Pearson's coeff (Fisher)
Venom_redulysin_protein_5	393293	0.755617	1778.51	11.5186	0
Venom_protein_family_4_protein_1	335644	0.644858	1845.89	19.4779	1.15122		Alpha	0.05		Rho	0
Venom_S1_protease_3	334643	0.642935	0	6.07461	0		Tails	2		Alpha	0.05
Venom_S1_protease_with_CUB_domain_5	324323	0.623108	567.452	4.66954	0.259312					Tails	2
Venom_S1_protease_7	322828	0.620235	1135.33	8.82467	0		corr	0.216475
Venom_S1_protease_35	320640	0.616032	1250.58	16.6789	0		std err	0.0981206		corr	0.216475
Venom_S1_protease_31	316505	0.608086	547.96	4.16244	0.121336		t	2.20622		std err	0.1
Venom_S1_protease_11	307792	0.591348	765.427	3.53484	0.414267		p-value	0.029681		z	2.17744
Venom_S1_protease_with_CUB_domain_19	281415	0.540671	221.849	1.78279	0.150687		lower	0.0217827		p-value	0.0294474
Venom_S1_protease_17	279577	0.53714	453.183	2.136	0		upper	0.411168		lower	0.0219654
Venom_nuclease-like_protein_1	276091	0.530442	582.302	0	0					upper	0.395195
Venom_S1_protease_16	246830	0.474223	592.456	3.3894	0
Venom_S1_protease_27	231343	0.444469	233.072	2.48065	0.0808244
Venom_S1_protease_21	228523	0.439052	321.966	3.62735	0		Electrostim venom precursor counts vs. AG FPKM
Venom_astacin-like_protein_2	216395	0.41575	877.838	7.79239	0
Venom_CUB_domain_protein_5	206209	0.396181	0	7.38447	0		Pearson	-0.0546641
Venom_protein_family_5_protein_1	204767	0.39341	455.286	82.8049	93.1284		Spearman	0.245509
Venom_S1_protease_47	201225	0.386605	149.908	1.08915	0.118009		Kendall	0.199935
Venom_Ptu1_family_peptide_Pp5	195053	0.374747	213.584	3.52807	0
Venom_protein_family_2_protein_1	187255	0.359765	319.703	1.1202	0		Pearson's coeff (t test)			Pearson's coeff (Fisher)
Venom_S1_protease_with_CUB_domain_3	185493	0.356379	357.595	0	0
Venom_S1_protease_with_CUB_domain_7	175537	0.337251	938.408	4.34962	0		Alpha	0.05		Rho	0
Venom_S1_protease_with_CUB_domain_15	169922	0.326464	309.145	4.6688	0.149706		Tails	2		Alpha	0.05
Venom_S1_protease_with_CUB_domain_8	167212	0.321258	332.752	3.40905	0					Tails	2
Venom_S1_protease_22	161599	0.310472	293.066	0	0		corr	-0.0546641
Venom_protein_family_2_protein_3	160249	0.30788	1103.44	0	0		std err	0.100354		corr	-0.0546641
Venom_S1_protease_with_CUB_domain_4	159187	0.305838	382.674	8.37255	0		t	-0.544715		std err	0.1
Venom_S1_protease_33	148268	0.284861	346.13	1.37931	0.19802		p-value	0.587174		z	-0.541687
Venom_redulysin_protein_2b	143740	0.276161	12273.2	61.7334	11.6901		lower	-0.253787		p-value	0.588034
Venom_S1_protease_12	142702	0.274167	486.11	3.56167	0		upper	0.144459		lower	-0.24746
Venom_cathepsin_B-like_protein_1	140638	0.270201	488.877	0.874251	0.34567					upper	0.142295
Venom_S1_protease_45	137513	0.264198	868.803	5.78607	0
Venom_astacin-like_protein_1	136609	0.26246	876.741	6.23445	0.823456
Venom_protein_family_2_protein_4	131981	0.253569	1084.78	4.21163	0.403094
Venom_S1_protease_with_CUB_domain_17	121693	0.233803	79.6747	0	0
Venom_S1_protease_42	120919	0.232316	332.609	2.15313	0.149873
Venom_S1_protease_with_CUB_domain_11	120248	0.231027	332.551	0	0
Venom_S1_protease_with_CUB_domain_16	120138	0.230815	0	3.74184	0
Venom_S1_protease_34	114002	0.219027	729.431	2.54002	0.335926
Venom_serpin-like_protein_1	112592	0.216319	166.355	24.2477	38.1089
Venom_S1_protease_32	111727	0.214656	67.0824	0	0
Venom_S1_protease_39	110853	0.212977	552.02	3.31453	0.178095
Venom_protein_family_2_protein_6	110846	0.212964	469.415	3.46943	0.194375
Venom_S1_protease_with_CUB_domain_12	106937	0.205453	481.503	4.15512	0.416884
Venom_S1_protease_23	105785	0.203239	228.225	0	0
Venom_S1_protease_19	104907	0.201553	187.562	0	0
Venom_S1_protease_with_CUB_domain_14	103689	0.199212	253.333	2.02823	0
Venom_protein_family_2_protein_2	102538	0.197001	417.818	10.2836	0
Venom_S1_protease_44	95694.7	0.183854	178.42	0	0
Venom_protein_family_2_protein_7	93672.7	0.179969	396.46	2.1468	0
Venom_S1_protease_with_CUB_domain_6	92072.7	0.176895	293.309	0	0
Venom_S1_protease_with_CUB_domain_13	91008.3	0.17485	142.519	0.855073	0.062495
Venom_S1_protease_13	84097	0.161572	577.59	4.00292	0
Venom_S1_protease_38	77093	0.148115	213.221	0	0
Venom_lipase-like_protein_2	76920.3	0.147784	89.5672	0.910817	0.103135
Venom_S1_protease_29	76059	0.146129	199.259	2.72017	0
Venom_S1_protease_36	73441	0.141099	111.907	0.66261	0
Venom_S1_protease_40	71408.7	0.137194	181.632	1.61243	0
Venom_cystatin-like_protein_7	70826.5	0.136076	2259.4	34.9342	1.77558
Venom_S1_protease_with_CUB_domain_9	70456	0.135364	221.69	2.91788	0
Venom_protein_family_2_protein_5	69411.3	0.133357	708.54	4.80403	0
Venom_CUB_domain_protein_4	60748.3	0.116713	0	11.9332	0
Venom_S1_protease_37	56685.7	0.108908	157.261	7.57114	0
Venom_Ptu1_family_peptide_Pp3	53493	0.102774	162.302	1.27534	0
Venom_S1_protease_with_CUB_domain_10	45159	0.086762	106.371	0.532198	0.0421543
Venom_lysozyme_1	43996.5	0.0845285	14.6156	96.7656	0
Venom_S1_protease_28	29564.3	0.0568007	307.785	3.0964	0
Venom_S1_protease_48	28843	0.0554148	239.489	1.91668	0
Venom_protein_family_3_protein_1	26534	0.0509786	98.787	39.269	0
Venom_inositol_phosphatase-like_protein_1	21756.5	0.0417998	248.343	0	256.903
Venom_Ptu1_family_peptide_Pp1a	17388	0.0334068	1358.23	0	0
Venom_transferrin-like_protein_1	15306	0.0294067	3.72411	468.206	761.128
Venom_histidine_phosphatase-like_protein_1	10352	0.0198888	34.8731	0	6.89429
Venom_fibrillin_1	3561	0.00684159	18.0152	47.674	0
Total	625266	100	145793	1868.52	1242.39
Pearson's R with precursor counts			0.724251	0.216475	-0.0546641
p-value			1.15614e-19	0.0294474	0.53674

## Sheet: D, Figure 4D data
Proteins detected in venom obtained by harrassment:
Name	Average precursor counts	Proportion of total	PMG FPKM	AMG FPKM	AG FPKM
Venom_cystatin-like_protein_5	4231297	18.7118	60.2824	11195.7	26.7168		Harrassment venom precursor counts vs. PMG FPKM
Venom_protein_family_17_protein_1	3009701	13.3096	107.552	21859.2	0
Venom_hemolysin-like_protein_4	2.66398e+06	11.7808	62.7935	12907.1	0		Pearson	-0.155219
Venom_hemolysin-like_protein_1	1.86984e+06	8.26891	97.1122	0	0.864253		Spearman	0.240132
Venom_protein_family_16_protein_1	1.59789e+06	7.06627	82.4788	20147	1.05671		Kendall	0.198807
Venom_protein_family_6_protein_1	1.22296e+06	5.40824	35.8454	2162.12	1.54378
Venom_hemolysin-like_protein_5	1045156	4.62193	35.2534	8582.56	0		Pearson's coeff (t test)			Pearson's coeff (Fisher)
Venom_hemolysin-like_protein_3	977047	4.32074	22.8816	6791.35	0
Venom_protein_family_11_protein_2	670365	2.96452	8.79527	1647.91	0		Alpha	0.05		Rho	0
Venom_protein_family_8_protein_1	669691	2.96154	19.3595	5214.27	0		Tails	2		Alpha	0.05
Venom_protein_kinase_1	638255	2.82252	0	145.591	583.128					Tails	2
Venom_hemolysin-like_protein_8	591853	2.61732	10.3664	2276.39	0		corr	-0.155219
Venom_hemolysin-like_protein_6	391198	1.72997	62.7935	12907.1	0		std err	0.148929		corr	-0.155219
Venom_transferrin-like_protein_1	368819	1.63101	3.72411	468.206	761.128		t	-1.04224		std err	0.149071
Venom_Ptu1_family_peptide_Pp4	253639	1.12165	83.843	1177.14	0		p-value	0.302993		z	-1.02614
Venom_hemolysin-like_protein_9	244117	1.07954	22.8925	5716.15	0		lower	-0.455365		p-value	0.304828
Venom_triabin-like_protein_1	235284	1.04048	0	0	4.83264		upper	0.144926		lower	-0.426308
Venom_protein_family_11_protein_1	217608	0.962315	2.01602	192.888	0					upper	0.141453
Venom_hemolysin-like_protein_7	181956	0.804655	62.7935	12907.1	0
Venom_protein_family_14_protein_1b	175691	0.776948	0	0	0
Venom_Kazal_domain_peptide_1	154712	0.684172	14.0622	1419.13	5.22984		Harrassment venom precursor counts vs. AMG FPKM
Venom_peptidase_S10-like_protein_1	149992	0.663299	0	0	0
Venom_peptidase_S10-like_protein_1	149992	0.663299	0	0	0		Pearson	0.692059
Venom_odorant_binding_family_protein_1	116706	0.5161	32.7949	394.244	3.87481		Spearman	0.650017
Venom_hemolysin-like_protein_10	110254	0.487568	0	348.762	0		Kendall	0.497874
Venom_Kazal_domain_protein_2	106064	0.469039	4.31859	1407.95	0
Venom_bacterial_permeability_increasing-like_protein_1	79791	0.352855	0	728.954	0		Pearson's coeff (t test)			Pearson's coeff (Fisher)
Venom_redulysin_protein_4a	62480	0.276302	11228.1	62.268	7.70542
Venom_redulysin_protein_3	53826	0.238032	10655.2	82.3829	9.10888		Alpha	0.05		Rho	0
Venom_protein_family_13_protein_1b	45821.7	0.202635	0	118.003	0		Tails	2		Alpha	0.05
Venom_protein_family_1_protein_2	45716.5	0.202169	3362.75	25.6151	4.12544					Tails	2
Venom_lysozyme_1	45182	0.199806	14.6156	96.7656	0		corr	0.692059
Venom_laccase-like_protein_1	41173.3	0.182078	0	0	134.728		std err	0.108822		corr	0.692059
Venom_protein_family_1_protein_1	27915	0.123447	4963.42	23.1417	3.34823		t	6.35957		std err	0.149071
Venom_protein_family_10_protein_2	27366	0.121019	0.482591	62.1681	6.34366		p-value	9.98366e-08		z	5.58626
Venom_ankyrin-repeat-containing_protein_1	25878.7	0.114442	0	0	57.3598		lower	0.472743		p-value	2.32018e-08
Venom_redulysin_protein_2b	25477.5	0.112668	25288.4	135.007	0		upper	0.911374		lower	0.502768
Venom_S1_protease_49	25433.3	0.112472	0.719694	184.22	0					upper	0.818015
Venom_protein_family_5_protein_1	25287.7	0.111828	455.286	82.8049	93.1284
Venom_protein_family_1_protein_3	9922	0.0438775	4963.42	23.1417	3.34823
Venom_renin-receptor-like_protein_1	6227	0.0275373	0	0	0		Harrassment venom precursor counts vs. AG FPKM
Venom_chitinase-like_protein_1	5326	0.0235529	0	4.01129	12.9982
Venom_protein_family_13_protein_2b	5156.5	0.0228033	0	116.867	0		Pearson	-0.0184203
Venom_periostin-like_protein_1	4652	0.0205723	5.247	26.2598	81.6429		Spearman	-0.230692
Venom_major-royal-jelly/yellow-like_protein_1	3924	0.0173529	0	0	0.905925		Kendall	-0.164914
Venom_Kazal_domain_peptide_3	2331	0.0103082	21.4542	43.488	1.86451
Totals	2.2613e+07	100	61791	131683	1804.98		Pearson's coeff (t test)			Pearson's coeff (Fisher)
Pearson's R with precursor counts			-0.155219	0.692059	-0.0184203
p-value			0.304828	2.32018e-08	0.903846		Alpha	0.05		Rho	0
							Tails	2		Alpha	0.05
										Tails	2
							corr	-0.0184203
							std err	0.15073		corr	-0.0184203
							t	-0.122207		std err	0.149071
							p-value	0.903291		z	-0.120804
							lower	-0.322197		p-value	0.903846
							upper	0.285356		lower	-0.307076
										upper	0.273339
